# Supplementary material for: Content-rich biological network constructed by mining PubMed abstracts
Source: BMC Bioinformatics. 2004 Oct 8;5:147. doi: 10.1186/1471-2105-5-147 (PMC528731; doi:10.1186/1471-2105-5-147)
Supplement: Additional File 1 — A total of 770 known relationships were used to test the recall and precision of Chilibot. A maximum of 5, 10, 20, 30, 40, or 50 most recent PubMed records for each relationship was specified for analysis. The relationships identified by Chilibot are summarized and provided in Microsoft Excel and OpenOffice format. [file 1471-2105-5-147-S1.bz2]

Archive with 3 entries (2 files):
- chilibotAdditionalFile1
- chilibotAdditionalFile1/dipSummary.sxc
- chilibotAdditionalFile1/dipSummary.xls
