# Supplementary material for: Content-rich biological network constructed by mining PubMed abstracts
Source: BMC Bioinformatics. 2004 Oct 8;5:147. doi: 10.1186/1471-2105-5-147 (PMC528731; doi:10.1186/1471-2105-5-147)
Supplement: Additional File 1 — A total of 770 known relationships were used to test the recall and precision of Chilibot. A maximum of 5, 10, 20, 30, 40, or 50 most recent PubMed records for each relationship was specified for analysis. The relationships identified by Chilibot are summarized and provided in Microsoft Excel and OpenOffice format. [file 1471-2105-5-147-S1.bz2 › chilibotAdditionalFile1/dipSummary.xls]

## Sheet: dipSummary
					maximum # of record analyzed
serial#	DIP relation ID	PubMed ID	5	10	20	30	40	50
1	1	9194558	inhibition	inhibition	inhibition	inhibition	inhibition	inhibition
2	2	9194558	inhibition	inhibition	inhibition	inhibition	inhibition	inhibition
3	4	9194558	parallel	parallel	parallel	parallel	parallel	neutral
4	6	9194565	inhibition	inhibition	inhibition	inhibition	inhibition	inhibition
5	14	9184158	neutral	neutral	neutral	neutral	inhibition	inhibition
6	15	9121766	parallel	parallel	parallel	parallel	parallel	parallel
7	17	8999959	parallel	inhibition	inhibition	inhibition	inhibition	inhibition
8	22	9067571	inhibition	inhibition	inhibition	inhibition	inhibition	inhibition
9	30	9009191	neutral	inhibition	inhibition	inhibition	inhibition	inhibition
10	31	9009191	parallel	inhibition	inhibition	inhibition	inhibition	inhibition
11	56	8738158	stimulation	stimulation	neutral	neutral	neutral	neutral
12	57	8676499	neutral	neutral	neutral	neutral	neutral	neutral
13	58	8676499	neutral	neutral	neutral	neutral	neutral	neutral
14	59	9153399	neutral	neutral	neutral	neutral	neutral	inhibition
15	61	11821039	neutral	neutral	neutral	neutral	neutral	no relation
16	62	8411172	neutral	neutral	neutral	neutral	neutral	stimulation
17	65	9194558	parallel	parallel	inhibition	inhibition	inhibition	co-occurrence
18	73	8606778	no relation	no relation	no relation	no relation	no relation	neutral
19	76	7594592	stimulation	stimulation	stimulation	stimulation	stimulation	both
20	77	7594592	co-occurrence	co-occurrence	co-occurrence	co-occurrence	co-occurrence	no relation
21	79	9129204	neutral	inhibition	neutral	neutral	neutral	neutral
22	80	9129204	inhibition	both	stimulation	both	both	neutral
23	81	9020361	no relation	no relation	no relation	no relation	no relation	neutral
24	84	9219684	parallel	neutral	neutral	neutral	neutral	neutral
25	88	8999548	parallel	parallel	neutral	stimulation	stimulation	stimulation
26	89	8999548	stimulation	neutral	stimulation	stimulation	both	both
27	90	8999548	stimulation	stimulation	stimulation	neutral	neutral	inhibition
28	91	8999548	inhibition	inhibition	inhibition	inhibition	inhibition	inhibition
29	95	8824290	co-occurrence	co-occurrence	co-occurrence	co-occurrence	co-occurrence	co-occurrence
30	96	8824290	parallel	parallel	parallel	parallel	parallel	parallel
31	107	9204897	no relation	no relation	no relation	no relation	no relation	no relation
32	109	9204897	parallel	parallel	parallel	parallel	parallel	parallel
33	110	9204897	no relation	no relation	no relation	no relation	no relation	no relation
34	118	7566124	inhibition	inhibition	inhibition	inhibition	inhibition	neutral
35	122	8530384	neutral	neutral	neutral	neutral	neutral	neutral
36	131	7539137	inhibition	inhibition	inhibition	inhibition	inhibition	inhibition
37	147	8598927	neutral	neutral	neutral	neutral	neutral	neutral
38	149	8598932	no relation	no relation	no relation	no relation	no relation	no relation
39	150	8598932	no relation	no relation	no relation	no relation	no relation	no relation
40	160	8178153	neutral	stimulation	stimulation	stimulation	stimulation	stimulation
41	165	7545910	neutral	neutral	neutral	neutral	neutral	neutral
42	166	7545910	neutral	neutral	neutral	neutral	neutral	neutral
43	167	7545910	neutral	neutral	neutral	neutral	neutral	neutral
44	168	7545910	parallel	parallel	parallel	parallel	parallel	parallel
45	179	7597030	neutral	neutral	neutral	neutral	neutral	neutral
46	180	7597030	co-occurrence	co-occurrence	co-occurrence	co-occurrence	co-occurrence	co-occurrence
47	188	7824954	parallel	stimulation	neutral	neutral	neutral	neutral
48	190	7824954	neutral	neutral	neutral	neutral	neutral	neutral
49	192	7854423	neutral	neutral	neutral	neutral	neutral	neutral
50	193	7809597	no relation	no relation	no relation	no relation	no relation	no relation
51	194	7809597	no relation	no relation	no relation	no relation	no relation	no relation
52	196	8278363	parallel	parallel	parallel	parallel	parallel	parallel
53	207	8144619	neutral	neutral	neutral	neutral	neutral	neutral
54	208	2198073	parallel	parallel	parallel	parallel	parallel	parallel
55	210	8493578	neutral	neutral	neutral	neutral	neutral	neutral
56	211	8493578	parallel	neutral	inhibition	inhibition	inhibition	inhibition
57	212	8380462	parallel	neutral	inhibition	inhibition	inhibition	inhibition
58	213	8414517	inhibition	inhibition	inhibition	inhibition	inhibition	inhibition
59	214	8414517	neutral	neutral	neutral	neutral	neutral	neutral
60	215	7538672	inhibition	inhibition	inhibition	inhibition	inhibition	inhibition
61	220	9187653	no relation	no relation	no relation	no relation	no relation	no relation
62	221	7729427	parallel	parallel	parallel	parallel	parallel	parallel
63	222	7729427	inhibition	inhibition	inhibition	inhibition	inhibition	inhibition
64	223	7729427	neutral	neutral	neutral	neutral	neutral	neutral
65	225	7729427	neutral	neutral	neutral	neutral	neutral	neutral
66	226	7729427	inhibition	inhibition	inhibition	inhibition	inhibition	inhibition
67	262	7761832	no relation	no relation	no relation	no relation	no relation	no relation
68	263	2531105	neutral	neutral	neutral	neutral	neutral	neutral
69	269	2966143	inhibition	inhibition	inhibition	inhibition	inhibition	inhibition
70	270	2966143	parallel	parallel	parallel	parallel	parallel	parallel
71	271	9109493	no relation	no relation	no relation	no relation	no relation	no relation
72	280	2005966	parallel	parallel	parallel	parallel	parallel	parallel
73	282	9079809	no relation	no relation	no relation	no relation	no relation	no relation
74	283	7513045	neutral	neutral	neutral	neutral	neutral	neutral
75	286	9144171	no relation	no relation	no relation	no relation	no relation	no relation
76	287	9144171	no relation	no relation	no relation	no relation	no relation	no relation
77	288	9144171	inhibition	inhibition	inhibition	inhibition	inhibition	inhibition
78	290	7565724	neutral	neutral	neutral	neutral	neutral	neutral
79	291	9033409	neutral	neutral	neutral	neutral	neutral	neutral
80	292	9033409	neutral	inhibition	inhibition	inhibition	neutral	neutral
81	293	8798570	neutral	neutral	neutral	neutral	neutral	neutral
82	295	8798570	neutral	neutral	neutral	neutral	neutral	neutral
83	297	8798570	neutral	neutral	neutral	neutral	neutral	neutral
84	300	8139691	neutral	neutral	neutral	neutral	neutral	neutral
85	312	8702708	parallel	neutral	inhibition	neutral	inhibition	neutral
86	320	8202368	neutral	neutral	neutral	neutral	neutral	neutral
87	323	7720710	neutral	neutral	neutral	neutral	neutral	neutral
88	325	7720710	neutral	neutral	neutral	neutral	neutral	neutral
89	326	7962001	parallel	parallel	neutral	neutral	neutral	neutral
90	327	7962001	inhibition	inhibition	inhibition	inhibition	inhibition	inhibition
91	396	9367879	neutral	neutral	neutral	neutral	neutral	neutral
92	399	8950973	inhibition	neutral	neutral	neutral	stimulation	stimulation
93	400	8950973	stimulation	stimulation	stimulation	stimulation	stimulation	stimulation
94	401	9178909	neutral	neutral	neutral	stimulation	stimulation	stimulation
95	402	9178909	inhibition	neutral	neutral	neutral	neutral	neutral
96	403	9324938	stimulation	both	both	stimulation	stimulation	stimulation
97	415	7768895	neutral	neutral	neutral	neutral	neutral	neutral
98	416	7768895	parallel	neutral	neutral	neutral	neutral	neutral
99	426	7768895	neutral	neutral	neutral	neutral	neutral	neutral
100	427	7759493	neutral	stimulation	stimulation	neutral	neutral	neutral
101	430	7937747	both	both	both	both	inhibition	both
102	432	7937747	neutral	neutral	neutral	neutral	neutral	neutral
103	433	7937747	neutral	neutral	neutral	neutral	neutral	neutral
104	434	9362454	stimulation	stimulation	stimulation	both	both	inhibition
105	439	8383120	neutral	neutral	neutral	neutral	inhibition	inhibition
106	441	1311321	neutral	neutral	neutral	neutral	neutral	neutral
107	442	1311321	neutral	neutral	neutral	neutral	neutral	neutral
108	445	7559507	co-occurrence	co-occurrence	neutral	neutral	inhibition	inhibition
109	448	7589433	co-occurrence	parallel	parallel	parallel	parallel	parallel
110	454	8604139	parallel	parallel	neutral	neutral	neutral	neutral
111	455	8645696	parallel	parallel	parallel	parallel	parallel	parallel
112	456	8645696	parallel	parallel	parallel	parallel	parallel	parallel
113	457	8645696	neutral	stimulation	neutral	neutral	neutral	neutral
114	458	8645696	parallel	parallel	parallel	parallel	parallel	parallel
115	459	8645696	parallel	parallel	parallel	parallel	parallel	parallel
116	460	8645696	neutral	neutral	neutral	neutral	neutral	neutral
117	461	8668348	no relation	no relation	no relation	no relation	no relation	no relation
118	462	8668348	no relation	no relation	no relation	no relation	no relation	no relation
119	463	8668348	neutral	neutral	neutral	neutral	neutral	neutral
120	464	8668348	co-occurrence	co-occurrence	co-occurrence	co-occurrence	co-occurrence	co-occurrence
121	465	8668348	co-occurrence	co-occurrence	co-occurrence	co-occurrence	co-occurrence	co-occurrence
122	466	8668348	parallel	neutral	inhibition	neutral	inhibition	inhibition
123	467	8668348	neutral	neutral	neutral	neutral	neutral	neutral
124	468	8668348	no relation	no relation	no relation	no relation	no relation	no relation
125	469	9261098	inhibition	neutral	inhibition	inhibition	inhibition	inhibition
126	470	9261098	inhibition	inhibition	inhibition	inhibition	inhibition	inhibition
127	471	8609467	parallel	parallel	neutral	neutral	neutral	neutral
128	473	7644510	co-occurrence	co-occurrence	co-occurrence	co-occurrence	co-occurrence	co-occurrence
129	474	7644510	co-occurrence	co-occurrence	co-occurrence	co-occurrence	co-occurrence	co-occurrence
130	475	7644510	co-occurrence	co-occurrence	co-occurrence	co-occurrence	co-occurrence	co-occurrence
131	476	7644510	co-occurrence	co-occurrence	co-occurrence	co-occurrence	co-occurrence	co-occurrence
132	477	7782277	no relation	no relation	no relation	no relation	no relation	no relation
133	478	7935795	inhibition	neutral	inhibition	inhibition	inhibition	inhibition
134	479	7935795	both	both	both	both	both	both
135	480	7784054	parallel	inhibition	inhibition	inhibition	inhibition	inhibition
136	489	8872303	inhibition	inhibition	neutral	neutral	neutral	neutral
137	492	7816143	inhibition	inhibition	both	both	both	inhibition
138	494	7739537	parallel	parallel	parallel	neutral	neutral	neutral
139	497	7739537	parallel	neutral	neutral	neutral	neutral	neutral
140	499	7739537	co-occurrence	co-occurrence	parallel	parallel	neutral	neutral
141	501	7739537	parallel	inhibition	inhibition	inhibition	inhibition	inhibition
142	502	7739537	parallel	parallel	neutral	inhibition	inhibition	inhibition
143	503	7739537	stimulation	stimulation	stimulation	stimulation	stimulation	stimulation
144	504	7739537	parallel	parallel	parallel	parallel	parallel	parallel
145	515	8955331	neutral	neutral	inhibition	inhibition	inhibition	inhibition
146	520	8895367	parallel	parallel	parallel	parallel	parallel	parallel
147	523	9139681	parallel	parallel	parallel	parallel	parallel	parallel
148	524	9160881	inhibition	inhibition	inhibition	neutral	neutral	neutral
149	537	9171381	neutral	neutral	neutral	neutral	neutral	neutral
150	545	8479754	stimulation	stimulation	stimulation	stimulation	stimulation	stimulation
151	546	8479754	parallel	inhibition	inhibition	inhibition	both	both
152	547	8479754	parallel	parallel	both	both	inhibition	inhibition
153	548	1423597	parallel	inhibition	both	both	inhibition	both
154	551	7630397	inhibition	both	both	stimulation	neutral	inhibition
155	554	8822197	inhibition	inhibition	inhibition	inhibition	inhibition	inhibition
156	558	8438581	parallel	parallel	parallel	parallel	neutral	neutral
157	559	8438581	parallel	parallel	neutral	neutral	neutral	neutral
158	560	7685215	parallel	neutral	neutral	neutral	neutral	neutral
159	561	7685215	parallel	neutral	neutral	stimulation	stimulation	stimulation
160	563	8662691	neutral	neutral	neutral	neutral	neutral	neutral
161	566	8612709	parallel	parallel	parallel	parallel	neutral	neutral
162	567	8612709	inhibition	inhibition	inhibition	neutral	neutral	neutral
163	569	8612709	neutral	neutral	neutral	neutral	neutral	neutral
164	570	8702683	parallel	both	both	inhibition	inhibition	inhibition
165	572	8599116	co-occurrence	parallel	parallel	parallel	parallel	parallel
166	573	8599116	co-occurrence	parallel	parallel	parallel	parallel	parallel
167	574	8599116	no relation	no relation	no relation	no relation	no relation	no relation
168	581	7829531	neutral	neutral	neutral	neutral	neutral	neutral
169	582	8516283	neutral	neutral	neutral	neutral	neutral	neutral
170	584	7528941	parallel	parallel	parallel	parallel	parallel	parallel
171	586	9388212	inhibition	inhibition	inhibition	neutral	neutral	neutral
172	587	9388212	neutral	neutral	neutral	neutral	neutral	neutral
173	588	9388212	neutral	neutral	inhibition	inhibition	inhibition	both
174	589	9461436	parallel	neutral	neutral	neutral	neutral	neutral
175	594	7592797	co-occurrence	co-occurrence	co-occurrence	co-occurrence	co-occurrence	co-occurrence
176	602	8876196	inhibition	inhibition	inhibition	inhibition	inhibition	inhibition
177	615	9417082	stimulation	stimulation	stimulation	stimulation	stimulation	stimulation
178	616	9417082	neutral	neutral	neutral	neutral	neutral	neutral
179	617	9417082	co-occurrence	co-occurrence	co-occurrence	co-occurrence	co-occurrence	co-occurrence
180	618	9417082	no relation	no relation	no relation	no relation	no relation	no relation
181	621	1702217	parallel	parallel	parallel	parallel	parallel	parallel
182	622	7957082	parallel	parallel	parallel	parallel	parallel	parallel
183	623	7957082	co-occurrence	co-occurrence	co-occurrence	co-occurrence	co-occurrence	co-occurrence
184	624	7957082	no relation	no relation	no relation	no relation	no relation	no relation
185	627	7526154	stimulation	stimulation	neutral	inhibition	inhibition	inhibition
186	631	8627325	co-occurrence	inhibition	both	inhibition	inhibition	inhibition
187	666	7644522	neutral	neutral	neutral	neutral	neutral	neutral
188	667	7644522	neutral	neutral	neutral	neutral	neutral	neutral
189	668	7644522	neutral	neutral	neutral	neutral	neutral	neutral
190	670	7644522	neutral	neutral	neutral	neutral	neutral	neutral
191	671	7644522	neutral	neutral	neutral	neutral	neutral	neutral
192	672	7644522	neutral	neutral	neutral	neutral	neutral	neutral
193	674	7644522	neutral	neutral	neutral	neutral	neutral	neutral
194	675	7644522	no relation	no relation	no relation	no relation	no relation	no relation
195	676	7644522	no relation	no relation	no relation	no relation	no relation	no relation
196	679	8652557	inhibition	neutral	inhibition	neutral	neutral	neutral
197	680	8652557	neutral	neutral	neutral	neutral	neutral	neutral
198	683	8652557	inhibition	inhibition	neutral	neutral	neutral	inhibition
199	688	8652557	parallel	parallel	inhibition	neutral	neutral	neutral
200	689	8652557	parallel	inhibition	neutral	neutral	neutral	neutral
201	690	8652557	neutral	neutral	neutral	neutral	neutral	neutral
202	691	8652557	parallel	parallel	parallel	neutral	neutral	neutral
203	693	7664335	parallel	neutral	neutral	neutral	neutral	neutral
204	697	8915609	neutral	neutral	inhibition	inhibition	inhibition	inhibition
205	700	8749394	parallel	parallel	parallel	parallel	parallel	parallel
206	701	8749394	co-occurrence	co-occurrence	co-occurrence	co-occurrence	co-occurrence	co-occurrence
207	703	7592883	no relation	no relation	no relation	no relation	no relation	no relation
208	708	8846021	parallel	parallel	parallel	parallel	inhibition	inhibition
209	709	8846021	parallel	parallel	parallel	neutral	neutral	neutral
210	710	7642713	no relation	no relation	no relation	no relation	no relation	no relation
211	717	7768894	parallel	neutral	neutral	neutral	neutral	neutral
212	718	7768894	parallel	neutral	neutral	neutral	neutral	neutral
213	719	7790364	parallel	parallel	neutral	neutral	neutral	neutral
214	720	7790364	parallel	parallel	inhibition	both	both	both
215	721	7790364	neutral	neutral	neutral	both	both	both
216	722	7744812	neutral	neutral	neutral	neutral	neutral	neutral
217	725	7744001	inhibition	neutral	neutral	neutral	inhibition	inhibition
218	726	9694899	parallel	stimulation	stimulation	stimulation	stimulation	stimulation
219	728	7617032	parallel	parallel	neutral	neutral	neutral	stimulation
220	730	7877691	parallel	parallel	parallel	parallel	parallel	parallel
221	734	7539334	no relation	no relation	no relation	no relation	no relation	no relation
222	735	7539334	no relation	no relation	no relation	no relation	no relation	no relation
223	739	7831290	stimulation	stimulation	stimulation	stimulation	neutral	neutral
224	740	7831290	stimulation	stimulation	stimulation	neutral	stimulation	stimulation
225	741	7831290	no relation	no relation	no relation	no relation	no relation	no relation
226	743	7982906	neutral	neutral	neutral	neutral	neutral	neutral
227	744	7954478	parallel	parallel	parallel	inhibition	inhibition	inhibition
228	745	7954478	parallel	inhibition	inhibition	inhibition	inhibition	inhibition
229	747	7961947	co-occurrence	co-occurrence	co-occurrence	co-occurrence	co-occurrence	co-occurrence
230	749	7931156	neutral	neutral	neutral	neutral	neutral	neutral
231	750	7931156	neutral	neutral	neutral	neutral	neutral	neutral
232	751	7931156	neutral	neutral	neutral	neutral	neutral	neutral
233	757	10903799	parallel	stimulation	stimulation	stimulation	neutral	neutral
234	758	8006584	parallel	parallel	parallel	parallel	parallel	stimulation
235	759	8006584	parallel	parallel	neutral	neutral	neutral	neutral
236	760	8006584	neutral	neutral	neutral	neutral	neutral	neutral
237	766	9211894	inhibition	inhibition	inhibition	inhibition	inhibition	inhibition
238	779	9160889	neutral	neutral	neutral	neutral	neutral	neutral
239	781	9054408	neutral	neutral	neutral	neutral	neutral	neutral
240	787	9063449	inhibition	inhibition	both	inhibition	inhibition	inhibition
241	790	8816500	neutral	inhibition	neutral	neutral	neutral	neutral
242	798	8921390	neutral	neutral	neutral	neutral	neutral	neutral
243	799	8921390	neutral	neutral	neutral	neutral	neutral	neutral
244	800	8921390	inhibition	inhibition	inhibition	inhibition	inhibition	inhibition
245	801	8969169	parallel	neutral	neutral	neutral	neutral	neutral
246	809	8962075	parallel	neutral	neutral	neutral	neutral	neutral
247	810	8978688	neutral	neutral	neutral	neutral	neutral	neutral
248	824	8776728	parallel	parallel	parallel	parallel	parallel	parallel
249	1003	7760852	neutral	neutral	neutral	neutral	neutral	neutral
250	1008	7809159	neutral	neutral	neutral	neutral	neutral	neutral
251	1009	7809159	no relation	no relation	no relation	no relation	no relation	no relation
252	1010	7809159	neutral	neutral	neutral	neutral	neutral	neutral
253	1011	7809159	neutral	neutral	neutral	neutral	neutral	neutral
254	1012	7809159	neutral	neutral	neutral	neutral	neutral	neutral
255	1014	7911228	inhibition	inhibition	inhibition	inhibition	inhibition	inhibition
256	1019	8242751	both	both	both	both	both	both
257	1020	8242751	parallel	stimulation	both	both	both	both
258	1022	2569363	neutral	neutral	neutral	neutral	neutral	neutral
259	1023	8606778	neutral	neutral	neutral	neutral	neutral	neutral
260	1029	8816472	neutral	neutral	neutral	neutral	neutral	neutral
261	1041	3944117	neutral	neutral	neutral	neutral	neutral	neutral
262	1044	1860836	no relation	no relation	no relation	no relation	no relation	no relation
263	1060	7973658	neutral	neutral	neutral	neutral	neutral	neutral
264	1063	7597098	neutral	neutral	neutral	neutral	neutral	neutral
265	1066	7997270	parallel	neutral	neutral	stimulation	both	both
266	1068	8119416	parallel	parallel	parallel	parallel	parallel	parallel
267	1073	3008843	no relation	no relation	no relation	no relation	no relation	no relation
268	1082	1631061	inhibition	inhibition	both	both	both	inhibition
269	1085	1631061	neutral	neutral	neutral	neutral	neutral	neutral
270	1090	2169352	inhibition	inhibition	inhibition	inhibition	inhibition	inhibition
271	1091	2169352	neutral	inhibition	inhibition	inhibition	inhibition	inhibition
272	1092	1846781	parallel	parallel	inhibition	inhibition	inhibition	inhibition
273	1093	1922387	parallel	parallel	both	both	both	both
274	1094	1922387	parallel	parallel	stimulation	stimulation	stimulation	stimulation
275	1095	1922387	parallel	inhibition	stimulation	both	both	both
276	1096	1827203	neutral	stimulation	both	both	both	both
277	1097	1827203	parallel	neutral	neutral	neutral	stimulation	stimulation
278	1101	2497053	neutral	inhibition	neutral	stimulation	stimulation	stimulation
279	1102	2498083	stimulation	neutral	neutral	neutral	stimulation	neutral
280	1103	2498083	parallel	neutral	neutral	neutral	neutral	neutral
281	1104	2498083	parallel	parallel	neutral	neutral	neutral	neutral
282	1105	7744247	both	stimulation	stimulation	stimulation	stimulation	stimulation
283	1106	7744247	parallel	parallel	parallel	parallel	parallel	parallel
284	1107	7744247	no relation	no relation	no relation	no relation	no relation	no relation
285	1108	7744247	no relation	no relation	no relation	no relation	no relation	no relation
286	1111	9571155	parallel	neutral	neutral	neutral	neutral	neutral
287	1115	1326789	parallel	inhibition	inhibition	inhibition	inhibition	inhibition
288	1118	1836978	neutral	inhibition	inhibition	inhibition	inhibition	inhibition
289	1119	1833185	parallel	neutral	neutral	neutral	inhibition	inhibition
290	1120	1833185	inhibition	inhibition	inhibition	inhibition	inhibition	inhibition
291	1122	1372994	inhibition	inhibition	inhibition	inhibition	inhibition	inhibition
292	1123	9485448	neutral	inhibition	inhibition	neutral	neutral	neutral
293	1125	7033218	neutral	neutral	neutral	neutral	neutral	neutral
294	1126	9309223	parallel	parallel	parallel	parallel	parallel	neutral
295	1137	3304349	parallel	neutral	neutral	neutral	neutral	neutral
296	1287	7486683	parallel	inhibition	both	stimulation	stimulation	stimulation
297	1288	7486683	stimulation	stimulation	both	both	both	both
298	1289	7486683	inhibition	both	neutral	neutral	neutral	neutral
299	1290	7486683	neutral	neutral	neutral	neutral	neutral	neutral
300	1291	7486683	neutral	neutral	neutral	neutral	neutral	neutral
301	1292	7486683	stimulation	stimulation	neutral	neutral	neutral	neutral
302	1293	8647433	neutral	neutral	neutral	neutral	neutral	neutral
303	1300	9501253	neutral	neutral	inhibition	inhibition	inhibition	inhibition
304	1301	9325095	both	both	stimulation	both	both	both
305	1302	10428074	parallel	neutral	neutral	neutral	neutral	neutral
306	1304	9117348	parallel	parallel	parallel	neutral	neutral	neutral
307	1305	9117348	neutral	neutral	neutral	neutral	neutral	neutral
308	1337	10508860	co-occurrence	co-occurrence	co-occurrence	co-occurrence	co-occurrence	co-occurrence
309	1338	10393925	neutral	neutral	neutral	neutral	neutral	neutral
310	1339	10369872	neutral	neutral	neutral	neutral	neutral	neutral
311	1360	8405064	stimulation	stimulation	stimulation	stimulation	stimulation	stimulation
312	1364	11278571	neutral	neutral	neutral	neutral	neutral	neutral
313	1370	10606357	stimulation	stimulation	stimulation	neutral	neutral	neutral
314	1371	9013879	neutral	neutral	neutral	neutral	neutral	neutral
315	1372	10446219	no relation	no relation	no relation	no relation	no relation	no relation
316	2396	9582097	stimulation	stimulation	stimulation	stimulation	stimulation	stimulation
317	2428	10797014	parallel	parallel	parallel	parallel	parallel	parallel
318	2439	10583954	parallel	neutral	neutral	neutral	neutral	neutral
319	2440	10576729	neutral	neutral	neutral	neutral	neutral	neutral
320	2441	10576729	parallel	parallel	parallel	parallel	parallel	parallel
321	2442	10576729	neutral	neutral	neutral	neutral	neutral	neutral
322	2443	10576729	parallel	parallel	parallel	parallel	parallel	parallel
323	3491	9824158	inhibition	inhibition	inhibition	inhibition	inhibition	inhibition
324	3494	8754798	inhibition	inhibition	neutral	neutral	neutral	neutral
325	3498	8679714	stimulation	stimulation	neutral	neutral	stimulation	stimulation
326	3625	10638746	inhibition	inhibition	inhibition	inhibition	inhibition	both
327	3626	9546397	parallel	parallel	stimulation	stimulation	stimulation	stimulation
328	3910	1540130	parallel	parallel	parallel	parallel	parallel	parallel
329	3912	2158863	neutral	stimulation	neutral	neutral	stimulation	stimulation
330	3926	1328224	neutral	neutral	neutral	neutral	neutral	inhibition
331	3927	1328224	neutral	stimulation	neutral	neutral	neutral	neutral
332	3928	8387891	neutral	neutral	neutral	neutral	neutral	neutral
333	3969	8171323	neutral	neutral	inhibition	inhibition	inhibition	inhibition
334	3970	8171323	neutral	neutral	neutral	inhibition	neutral	neutral
335	3971	8171323	neutral	neutral	neutral	stimulation	stimulation	neutral
336	3972	10768840	both	neutral	neutral	neutral	inhibition	inhibition
337	4139	8621492	neutral	neutral	neutral	inhibition	inhibition	inhibition
338	4140	9228058	neutral	stimulation	stimulation	stimulation	stimulation	stimulation
339	4221	1280226	neutral	neutral	neutral	neutral	neutral	neutral
340	4251	8088337	stimulation	stimulation	stimulation	stimulation	stimulation	stimulation
341	4256	8076595	neutral	neutral	neutral	inhibition	both	both
342	4302	8409434	parallel	neutral	neutral	neutral	neutral	neutral
343	4303	8128231	neutral	neutral	neutral	neutral	neutral	neutral
344	4304	10903799	neutral	inhibition	neutral	neutral	neutral	neutral
345	4421	9261146	parallel	parallel	both	stimulation	both	both
346	4422	10903799	neutral	neutral	neutral	stimulation	stimulation	stimulation
347	4495	7721786	parallel	parallel	neutral	neutral	neutral	neutral
348	4496	7721786	parallel	parallel	neutral	neutral	neutral	neutral
349	4497	8910586	inhibition	inhibition	inhibition	inhibition	inhibition	inhibition
350	4594	8649415	neutral	neutral	neutral	neutral	neutral	neutral
351	4684	8663118	parallel	neutral	neutral	neutral	neutral	neutral
352	4685	7834747	neutral	neutral	neutral	neutral	neutral	both
353	4686	7834747	neutral	neutral	neutral	neutral	neutral	both
354	4996	1495999	neutral	neutral	neutral	neutral	stimulation	stimulation
355	4997	8120391	neutral	neutral	neutral	neutral	neutral	stimulation
356	4998	9062194	parallel	parallel	parallel	parallel	parallel	parallel
357	4999	9062193	co-occurrence	parallel	parallel	neutral	neutral	neutral
358	5741	10779781	parallel	parallel	parallel	parallel	parallel	parallel
359	5745	9195914	parallel	stimulation	neutral	inhibition	inhibition	inhibition
360	5748	9195914	neutral	neutral	neutral	neutral	inhibition	inhibition
361	5749	8360477	neutral	inhibition	inhibition	inhibition	inhibition	inhibition
362	5750	8558064	inhibition	neutral	neutral	inhibition	inhibition	inhibition
363	5753	8663044	no relation	no relation	neutral	neutral	neutral	neutral
364	6037	8663044	neutral	neutral	inhibition	neutral	neutral	neutral
365	6038	8663044	neutral	neutral	neutral	stimulation	stimulation	stimulation
366	6040	9045692	neutral	neutral	neutral	neutral	neutral	neutral
367	6041	9045692	neutral	neutral	neutral	neutral	neutral	neutral
368	6042	9045692	co-occurrence	parallel	parallel	parallel	parallel	parallel
369	6043	9045692	co-occurrence	co-occurrence	co-occurrence	co-occurrence	co-occurrence	co-occurrence
370	6045	9045692	co-occurrence	co-occurrence	neutral	neutral	neutral	neutral
371	6046	10950949	stimulation	stimulation	stimulation	stimulation	stimulation	stimulation
372	8295	7730326	parallel	parallel	inhibition	inhibition	inhibition	inhibition
373	8296	7680645	neutral	inhibition	inhibition	inhibition	neutral	neutral
374	8297	7680645	neutral	neutral	neutral	neutral	neutral	neutral
375	9781	3037029	parallel	neutral	inhibition	inhibition	inhibition	both
376	9789	10713102	parallel	inhibition	inhibition	inhibition	inhibition	both
377	9790	9927421	parallel	neutral	stimulation	stimulation	stimulation	neutral
378	9791	9927421	neutral	neutral	inhibition	inhibition	inhibition	inhibition
379	9792	9927421	parallel	parallel	neutral	inhibition	inhibition	inhibition
380	9793	7836442	parallel	neutral	stimulation	stimulation	stimulation	neutral
381	9794	9312147	neutral	neutral	stimulation	stimulation	neutral	stimulation
382	9795	8621424	parallel	parallel	neutral	neutral	neutral	neutral
383	9796	10713102	parallel	neutral	neutral	inhibition	inhibition	neutral
384	9797	1375038	neutral	neutral	stimulation	stimulation	neutral	stimulation
385	9850	9252374	both	both	stimulation	stimulation	inhibition	inhibition
386	9856	10318834	neutral	neutral	neutral	neutral	neutral	stimulation
387	9861	11297552	co-occurrence	neutral	neutral	neutral	neutral	neutral
388	9862	11297552	parallel	parallel	parallel	parallel	parallel	parallel
389	9864	11297552	parallel	parallel	neutral	neutral	neutral	neutral
390	9868	8700872	stimulation	stimulation	stimulation	stimulation	stimulation	stimulation
391	9873	10498602	inhibition	neutral	neutral	neutral	neutral	inhibition
392	9878	8700872	inhibition	neutral	neutral	neutral	stimulation	stimulation
393	9879	8700872	stimulation	stimulation	stimulation	stimulation	stimulation	stimulation
394	9948	8702666	inhibition	inhibition	inhibition	inhibition	inhibition	inhibition
395	9949	9806896	inhibition	inhibition	inhibition	inhibition	inhibition	inhibition
396	9950	10775655	inhibition	inhibition	inhibition	inhibition	inhibition	inhibition
397	9951	8663535	parallel	neutral	neutral	stimulation	neutral	neutral
398	9952	8663535	inhibition	inhibition	inhibition	inhibition	inhibition	inhibition
399	9953	9662041	neutral	stimulation	stimulation	stimulation	stimulation	stimulation
400	9955	8955093	neutral	neutral	inhibition	inhibition	inhibition	inhibition
401	9997	7539796	inhibition	inhibition	inhibition	inhibition	inhibition	inhibition
402	10012	10026196	neutral	inhibition	inhibition	inhibition	inhibition	inhibition
403	10063	8955093	parallel	inhibition	both	inhibition	inhibition	inhibition
404	10064	8955093	neutral	inhibition	inhibition	inhibition	inhibition	inhibition
405	10065	10681548	neutral	neutral	neutral	inhibition	neutral	neutral
406	10067	9920829	parallel	inhibition	both	inhibition	inhibition	inhibition
407	10068	11468284	co-occurrence	stimulation	stimulation	stimulation	stimulation	stimulation
408	10069	10212223	neutral	neutral	neutral	neutral	neutral	neutral
409	10070	10212223	neutral	neutral	neutral	neutral	neutral	neutral
410	10071	11263668	inhibition	inhibition	inhibition	inhibition	inhibition	inhibition
411	10074	7673243	neutral	neutral	neutral	neutral	neutral	neutral
412	10078	10712517	parallel	neutral	neutral	neutral	neutral	neutral
413	10079	10504300	parallel	parallel	parallel	parallel	parallel	parallel
414	10080	10504300	neutral	neutral	neutral	neutral	neutral	neutral
415	10081	10504300	neutral	neutral	neutral	neutral	neutral	neutral
416	10082	10504300	co-occurrence	co-occurrence	co-occurrence	co-occurrence	co-occurrence	co-occurrence
417	10286	7673243	neutral	neutral	neutral	neutral	neutral	neutral
418	10287	8702914	neutral	neutral	neutral	neutral	neutral	neutral
419	10288	7890768	parallel	parallel	parallel	parallel	parallel	parallel
420	10289	7890768	parallel	parallel	parallel	parallel	parallel	parallel
421	10290	7890768	no relation	no relation	no relation	no relation	no relation	no relation
422	10351	11470772	neutral	neutral	neutral	neutral	neutral	neutral
423	10353	11470772	no relation	no relation	no relation	no relation	no relation	no relation
424	10354	11470772	neutral	neutral	neutral	neutral	neutral	neutral
425	10355	11470772	neutral	neutral	neutral	neutral	neutral	neutral
426	10356	11470772	parallel	parallel	neutral	neutral	neutral	neutral
427	10357	11470772	parallel	parallel	parallel	parallel	parallel	stimulation
428	10358	7622448	stimulation	stimulation	stimulation	stimulation	stimulation	stimulation
429	10359	10910894	neutral	neutral	neutral	neutral	neutral	neutral
430	10360	7622448	neutral	neutral	neutral	neutral	neutral	neutral
431	10361	10910894	neutral	neutral	neutral	neutral	neutral	neutral
432	10362	10910894	neutral	neutral	neutral	neutral	neutral	neutral
433	10378	7622448	neutral	neutral	neutral	neutral	neutral	neutral
434	10379	7622448	co-occurrence	parallel	neutral	neutral	neutral	neutral
435	10380	7622448	parallel	parallel	neutral	stimulation	stimulation	stimulation
436	10381	7545673	neutral	neutral	inhibition	inhibition	neutral	neutral
437	10382	9430724	neutral	neutral	neutral	neutral	neutral	neutral
438	10383	9430724	neutral	neutral	neutral	neutral	neutral	neutral
439	10388	9507024	parallel	neutral	neutral	neutral	neutral	neutral
440	10391	9153236	parallel	parallel	neutral	neutral	neutral	neutral
441	10393	9169459	inhibition	neutral	neutral	neutral	neutral	neutral
442	10418	9687537	neutral	inhibition	inhibition	inhibition	inhibition	inhibition
443	10419	9169459	neutral	neutral	neutral	neutral	stimulation	stimulation
444	10421	9468473	neutral	inhibition	neutral	neutral	neutral	inhibition
445	10451	9468473	neutral	neutral	stimulation	stimulation	both	stimulation
446	10452	9468473	stimulation	both	inhibition	inhibition	inhibition	inhibition
447	10453	9115216	neutral	neutral	neutral	neutral	neutral	neutral
448	10455	9115216	neutral	neutral	neutral	neutral	neutral	neutral
449	10456	10725697	neutral	neutral	neutral	neutral	neutral	neutral
450	10461	10477718	stimulation	both	inhibition	inhibition	inhibition	both
451	10462	10477718	parallel	parallel	inhibition	inhibition	inhibition	inhibition
452	10463	10477718	stimulation	stimulation	neutral	neutral	neutral	neutral
453	10464	10477718	neutral	stimulation	stimulation	neutral	stimulation	stimulation
454	10466	10477718	co-occurrence	stimulation	stimulation	inhibition	inhibition	inhibition
455	10472	10733106	neutral	neutral	neutral	inhibition	inhibition	inhibition
456	10473	10733106	parallel	neutral	inhibition	inhibition	inhibition	inhibition
457	10474	10733106	parallel	neutral	neutral	neutral	neutral	neutral
458	10476	10488147	neutral	neutral	inhibition	inhibition	inhibition	inhibition
459	10477	10488147	neutral	neutral	neutral	neutral	neutral	inhibition
460	10481	10229797	neutral	neutral	neutral	neutral	neutral	neutral
461	10482	10229797	neutral	neutral	neutral	neutral	neutral	neutral
462	10483	10498628	neutral	neutral	neutral	neutral	neutral	neutral
463	10490	11259614	inhibition	inhibition	inhibition	inhibition	inhibition	both
464	10491	11259614	neutral	neutral	neutral	neutral	neutral	neutral
465	10492	9660793	neutral	neutral	neutral	neutral	neutral	neutral
466	10494	10556181	neutral	neutral	inhibition	neutral	neutral	neutral
467	10495	9195914	neutral	neutral	inhibition	inhibition	inhibition	inhibition
468	10524	9660793	neutral	neutral	neutral	neutral	neutral	neutral
469	10525	9660793	parallel	inhibition	inhibition	inhibition	inhibition	inhibition
470	10526	9660793	stimulation	stimulation	both	both	both	both
471	10527	9660793	neutral	neutral	neutral	neutral	neutral	neutral
472	10538	9195914	co-occurrence	parallel	neutral	neutral	inhibition	neutral
473	10558	10725697	neutral	neutral	neutral	neutral	neutral	neutral
474	10559	10734104	parallel	parallel	parallel	parallel	parallel	parallel
475	10560	10734104	parallel	neutral	inhibition	inhibition	neutral	neutral
476	10561	10734104	parallel	neutral	neutral	neutral	neutral	neutral
477	10562	10734104	neutral	neutral	neutral	neutral	neutral	neutral
478	10564	7592830	neutral	neutral	neutral	neutral	neutral	neutral
479	10568	8702798	neutral	neutral	neutral	neutral	neutral	neutral
480	10569	8702798	inhibition	inhibition	inhibition	inhibition	inhibition	inhibition
481	10571	8702798	parallel	neutral	neutral	neutral	neutral	neutral
482	10572	8702798	parallel	stimulation	neutral	neutral	neutral	neutral
483	10574	8702798	inhibition	neutral	neutral	neutral	neutral	neutral
484	10575	8702798	inhibition	neutral	neutral	neutral	neutral	neutral
485	10580	9312096	neutral	neutral	neutral	neutral	neutral	neutral
486	10581	9312096	neutral	neutral	neutral	neutral	neutral	neutral
487	10586	9463416	neutral	neutral	neutral	neutral	neutral	neutral
488	10603	9486651	neutral	neutral	neutral	neutral	neutral	neutral
489	10649	10400640	neutral	neutral	neutral	neutral	neutral	neutral
490	10653	10428808	stimulation	stimulation	stimulation	stimulation	stimulation	stimulation
491	10654	9605406	parallel	parallel	parallel	parallel	parallel	parallel
492	10655	7706250	parallel	parallel	neutral	neutral	neutral	neutral
493	10656	10187774	parallel	parallel	parallel	parallel	parallel	parallel
494	10657	10187774	parallel	parallel	parallel	parallel	parallel	parallel
495	10658	10187774	parallel	parallel	parallel	parallel	parallel	parallel
496	10659	10187774	neutral	neutral	neutral	neutral	neutral	neutral
497	10660	10187774	stimulation	neutral	neutral	neutral	inhibition	inhibition
498	10661	10187774	parallel	parallel	parallel	parallel	parallel	parallel
499	10662	7706250	parallel	parallel	parallel	neutral	neutral	inhibition
500	10665	8041735	stimulation	stimulation	stimulation	neutral	neutral	neutral
501	10667	7878020	parallel	parallel	neutral	neutral	neutral	neutral
502	10668	7878020	parallel	parallel	inhibition	inhibition	inhibition	inhibition
503	10670	10519421	inhibition	inhibition	inhibition	both	both	both
504	10671	10880444	parallel	stimulation	neutral	neutral	stimulation	neutral
505	10672	10880444	neutral	neutral	neutral	neutral	neutral	neutral
506	10794	11278309	inhibition	inhibition	inhibition	inhibition	inhibition	inhibition
507	10798	8798722	inhibition	inhibition	inhibition	inhibition	inhibition	inhibition
508	10800	9920921	inhibition	inhibition	inhibition	inhibition	inhibition	inhibition
509	10804	11117529	stimulation	stimulation	stimulation	stimulation	stimulation	stimulation
510	10805	11117529	stimulation	stimulation	stimulation	stimulation	stimulation	stimulation
511	10806	11117529	no relation	no relation	no relation	no relation	no relation	no relation
512	10814	9565586	stimulation	both	both	both	both	both
513	10815	10344732	both	stimulation	stimulation	stimulation	stimulation	stimulation
514	10817	8799122	neutral	neutral	inhibition	inhibition	inhibition	inhibition
515	10818	8799122	stimulation	neutral	both	both	stimulation	stimulation
516	10819	11390379	neutral	neutral	neutral	neutral	neutral	neutral
517	10820	11320256	no relation	no relation	no relation	no relation	no relation	no relation
518	10821	11320256	no relation	no relation	no relation	no relation	no relation	no relation
519	10822	11320256	no relation	no relation	no relation	no relation	no relation	no relation
520	10824	10906324	no relation	no relation	no relation	no relation	no relation	no relation
521	10826	10906324	no relation	no relation	no relation	no relation	no relation	no relation
522	10827	9636146	no relation	no relation	no relation	no relation	no relation	no relation
523	10828	9636146	no relation	no relation	no relation	no relation	no relation	no relation
524	10829	9636146	stimulation	stimulation	stimulation	stimulation	stimulation	stimulation
525	10830	8663349	no relation	no relation	no relation	no relation	no relation	no relation
526	10831	8663349	no relation	no relation	no relation	no relation	no relation	no relation
527	10832	8663349	neutral	neutral	neutral	neutral	neutral	neutral
528	10845	9671457	neutral	stimulation	stimulation	stimulation	stimulation	stimulation
529	10846	9671457	no relation	no relation	no relation	no relation	no relation	no relation
530	10847	9671457	neutral	stimulation	stimulation	stimulation	stimulation	stimulation
531	10848	9671457	co-occurrence	co-occurrence	co-occurrence	co-occurrence	co-occurrence	co-occurrence
532	10849	9671457	inhibition	inhibition	inhibition	inhibition	inhibition	inhibition
533	10850	9671457	no relation	no relation	no relation	no relation	no relation	no relation
534	10878	9238003	neutral	neutral	neutral	neutral	neutral	neutral
535	10879	10734072	neutral	neutral	neutral	neutral	neutral	neutral
536	10880	10734072	neutral	neutral	neutral	neutral	neutral	neutral
537	10886	10611280	neutral	inhibition	inhibition	inhibition	inhibition	inhibition
538	10890	11085509	neutral	neutral	stimulation	stimulation	stimulation	stimulation
539	10892	9211894	inhibition	inhibition	inhibition	inhibition	inhibition	inhibition
540	10893	9211894	neutral	inhibition	inhibition	inhibition	neutral	neutral
541	10894	9891052	parallel	parallel	parallel	parallel	parallel	parallel
542	10895	9891052	stimulation	stimulation	stimulation	stimulation	stimulation	stimulation
543	10896	9891052	no relation	no relation	no relation	no relation	no relation	no relation
544	10897	9891052	no relation	no relation	no relation	no relation	no relation	no relation
545	10898	9891052	no relation	no relation	no relation	no relation	no relation	no relation
546	10899	11043577	neutral	neutral	neutral	neutral	neutral	neutral
547	10900	8872471	neutral	neutral	neutral	neutral	neutral	neutral
548	10901	8872471	neutral	neutral	neutral	neutral	neutral	neutral
549	10902	7910967	inhibition	inhibition	inhibition	inhibition	both	both
550	10906	8943050	no relation	no relation	no relation	no relation	no relation	no relation
551	10907	8943050	no relation	no relation	no relation	no relation	no relation	no relation
552	10910	9498755	no relation	no relation	no relation	no relation	no relation	no relation
553	10913	7592797	co-occurrence	co-occurrence	parallel	parallel	parallel	parallel
554	10914	10049744	inhibition	inhibition	both	inhibition	inhibition	inhibition
555	10915	10395669	no relation	no relation	no relation	no relation	no relation	no relation
556	10916	10395669	neutral	neutral	neutral	neutral	neutral	neutral
557	10917	10395669	neutral	neutral	neutral	neutral	neutral	neutral
558	10918	10395669	no relation	no relation	no relation	no relation	no relation	no relation
559	10919	10395669	inhibition	inhibition	neutral	neutral	neutral	neutral
560	10921	9537587	inhibition	inhibition	inhibition	inhibition	inhibition	inhibition
561	10922	11278498	no relation	no relation	no relation	no relation	no relation	stimulation
562	10923	11502794	parallel	neutral	neutral	neutral	neutral	neutral
563	10924	9374547	stimulation	stimulation	stimulation	stimulation	stimulation	stimulation
564	10925	10574949	neutral	neutral	neutral	neutral	neutral	neutral
565	10926	10574949	neutral	neutral	neutral	neutral	neutral	neutral
566	10927	10574949	parallel	neutral	neutral	neutral	neutral	neutral
567	10931	11121055	neutral	neutral	neutral	neutral	neutral	neutral
568	10932	8386828	stimulation	stimulation	neutral	neutral	neutral	neutral
569	10935	10525310	inhibition	inhibition	inhibition	inhibition	inhibition	inhibition
570	10937	9580190	neutral	neutral	neutral	neutral	neutral	neutral
571	10938	10722747	parallel	inhibition	inhibition	inhibition	inhibition	both
572	10939	10722747	inhibition	inhibition	inhibition	inhibition	neutral	inhibition
573	10940	2164219	neutral	inhibition	stimulation	stimulation	stimulation	stimulation
574	10941	7703225	parallel	parallel	parallel	neutral	neutral	neutral
575	10943	9204896	neutral	stimulation	neutral	stimulation	stimulation	stimulation
576	10944	9204896	stimulation	stimulation	neutral	neutral	neutral	neutral
577	10945	9204896	stimulation	stimulation	neutral	neutral	neutral	neutral
578	10946	9204896	neutral	stimulation	neutral	stimulation	stimulation	stimulation
579	10947	9437425	neutral	inhibition	neutral	neutral	neutral	neutral
580	10948	8624812	parallel	neutral	neutral	neutral	neutral	neutral
581	10949	8624811	parallel	neutral	neutral	neutral	neutral	neutral
582	10950	9571026	co-occurrence	parallel	parallel	inhibition	neutral	neutral
583	10951	9533885	inhibition	inhibition	neutral	stimulation	stimulation	stimulation
584	10952	9560191	parallel	parallel	parallel	parallel	parallel	parallel
585	10953	9311977	neutral	inhibition	inhibition	inhibition	inhibition	inhibition
586	10955	9546398	parallel	parallel	parallel	parallel	parallel	parallel
587	10956	9546397	neutral	neutral	neutral	neutral	neutral	neutral
588	10959	1303763	neutral	neutral	neutral	neutral	neutral	neutral
589	10961	9108480	no relation	no relation	no relation	no relation	no relation	no relation
590	10962	9195885	parallel	parallel	neutral	neutral	neutral	neutral
591	10963	9253415	neutral	neutral	stimulation	stimulation	stimulation	stimulation
592	10965	9262406	neutral	stimulation	stimulation	stimulation	stimulation	stimulation
593	10967	8906788	parallel	neutral	neutral	neutral	neutral	neutral
594	10968	8443157	parallel	parallel	parallel	parallel	parallel	parallel
595	10969	9380672	parallel	parallel	parallel	parallel	parallel	parallel
596	10970	9670025	no relation	no relation	no relation	no relation	no relation	no relation
597	10973	8524402	inhibition	inhibition	inhibition	inhibition	inhibition	inhibition
598	10977	9799632	inhibition	neutral	neutral	neutral	neutral	neutral
599	10978	10025408	inhibition	inhibition	inhibition	inhibition	inhibition	inhibition
600	10979	10092459	neutral	neutral	neutral	neutral	neutral	neutral
601	10980	10052460	stimulation	neutral	neutral	neutral	stimulation	stimulation
602	10981	9751050	inhibition	inhibition	inhibition	inhibition	inhibition	inhibition
603	10982	9751050	both	both	inhibition	inhibition	inhibition	inhibition
604	10983	9729040	neutral	inhibition	inhibition	inhibition	inhibition	inhibition
605	10985	8478942	no relation	no relation	no relation	no relation	no relation	no relation
606	10988	10207005	neutral	inhibition	inhibition	inhibition	inhibition	inhibition
607	10989	9786864	neutral	stimulation	neutral	stimulation	stimulation	neutral
608	10990	1701053	neutral	stimulation	stimulation	stimulation	stimulation	stimulation
609	10991	10329167	co-occurrence	co-occurrence	co-occurrence	co-occurrence	co-occurrence	co-occurrence
610	10993	9892618	neutral	inhibition	inhibition	inhibition	inhibition	inhibition
611	10994	10580496	parallel	neutral	neutral	neutral	neutral	neutral
612	10995	7791872	inhibition	neutral	inhibition	inhibition	inhibition	inhibition
613	10996	10558980	neutral	neutral	neutral	neutral	neutral	neutral
614	10997	10619841	inhibition	neutral	inhibition	inhibition	inhibition	inhibition
615	10999	9219685	neutral	inhibition	neutral	neutral	neutral	neutral
616	11000	10360578	neutral	neutral	neutral	neutral	both	both
617	11001	10493800	neutral	neutral	neutral	neutral	neutral	neutral
618	11002	8736558	inhibition	both	neutral	neutral	neutral	neutral
619	11003	10673434	parallel	parallel	parallel	parallel	parallel	parallel
620	11005	8598903	neutral	neutral	neutral	neutral	neutral	neutral
621	11007	10745007	no relation	no relation	no relation	no relation	no relation	no relation
622	11008	10417423	parallel	neutral	neutral	neutral	neutral	neutral
623	11009	9103205	neutral	neutral	neutral	neutral	neutral	neutral
624	11011	8345529	neutral	neutral	neutral	neutral	neutral	neutral
625	11012	10745006	no relation	no relation	no relation	no relation	no relation	no relation
626	11013	10924114	parallel	parallel	parallel	parallel	parallel	parallel
627	11014	10975842	parallel	neutral	neutral	neutral	neutral	neutral
628	11015	11089964	neutral	neutral	neutral	neutral	neutral	neutral
629	11016	9177170	neutral	neutral	neutral	stimulation	stimulation	stimulation
630	11017	8805537	neutral	neutral	neutral	neutral	neutral	neutral
631	11018	10026281	inhibition	inhibition	inhibition	inhibition	inhibition	inhibition
632	11019	8596629	neutral	neutral	stimulation	stimulation	stimulation	stimulation
633	11020	8962055	inhibition	inhibition	inhibition	inhibition	inhibition	inhibition
634	11021	10669618	parallel	parallel	parallel	parallel	parallel	parallel
635	11022	10933786	neutral	neutral	neutral	neutral	neutral	neutral
636	11023	11183778	inhibition	neutral	neutral	neutral	neutral	neutral
637	11024	10917520	inhibition	neutral	neutral	neutral	neutral	neutral
638	11025	8114095	inhibition	inhibition	inhibition	inhibition	both	both
639	11026	10966114	neutral	neutral	neutral	neutral	neutral	neutral
640	11027	7939681	inhibition	both	both	both	both	both
641	11028	9751716	parallel	parallel	parallel	parallel	parallel	parallel
642	11029	10753109	no relation	no relation	no relation	no relation	no relation	no relation
643	11030	11106733	neutral	neutral	neutral	stimulation	stimulation	stimulation
644	11031	8642594	neutral	neutral	neutral	neutral	neutral	neutral
645	11032	11060015	parallel	parallel	neutral	neutral	neutral	neutral
646	11033	8430315	co-occurrence	co-occurrence	co-occurrence	co-occurrence	co-occurrence	co-occurrence
647	11034	9846874	neutral	stimulation	stimulation	stimulation	stimulation	stimulation
648	11035	7922031	neutral	neutral	neutral	neutral	neutral	neutral
649	11037	10368269	parallel	parallel	parallel	parallel	parallel	parallel
650	11038	1525820	parallel	neutral	neutral	neutral	neutral	neutral
651	11039	10023770	neutral	inhibition	inhibition	inhibition	inhibition	inhibition
652	11042	9660937	parallel	neutral	neutral	neutral	neutral	neutral
653	11044	10446050	neutral	neutral	neutral	neutral	neutral	neutral
654	11045	7613866	neutral	neutral	neutral	neutral	neutral	neutral
655	11046	9083111	parallel	parallel	parallel	parallel	parallel	parallel
656	11047	10449718	parallel	neutral	neutral	neutral	neutral	neutral
657	11048	10353244	parallel	neutral	neutral	neutral	neutral	neutral
658	11049	10525412	parallel	parallel	parallel	inhibition	inhibition	neutral
659	11050	10426958	parallel	parallel	parallel	parallel	parallel	parallel
660	11051	2118521	neutral	neutral	neutral	neutral	neutral	neutral
661	11053	9261073	parallel	parallel	parallel	parallel	parallel	parallel
662	11055	9346309	neutral	neutral	neutral	neutral	neutral	neutral
663	11056	9450761	parallel	parallel	inhibition	neutral	neutral	neutral
664	11057	9346309	neutral	neutral	neutral	neutral	neutral	neutral
665	11059	10428814	neutral	inhibition	neutral	inhibition	inhibition	both
666	11060	10428814	neutral	neutral	neutral	inhibition	neutral	neutral
667	11065	2170974	neutral	stimulation	neutral	neutral	stimulation	stimulation
668	11068	9122217	parallel	parallel	neutral	neutral	neutral	neutral
669	11071	11110785	neutral	neutral	neutral	neutral	neutral	neutral
670	11072	11110785	inhibition	neutral	neutral	neutral	neutral	neutral
671	11073	11110785	neutral	neutral	neutral	neutral	neutral	neutral
672	11074	9030600	neutral	neutral	neutral	inhibition	both	both
673	11075	2172983	neutral	neutral	neutral	neutral	neutral	inhibition
674	11080	10767348	neutral	neutral	neutral	neutral	neutral	neutral
675	11081	9261125	neutral	neutral	neutral	neutral	neutral	neutral
676	11082	11323414	neutral	neutral	neutral	neutral	neutral	neutral
677	11083	11282024	inhibition	inhibition	inhibition	both	both	both
678	11085	7876093	neutral	neutral	neutral	neutral	neutral	neutral
679	11088	9514722	inhibition	neutral	inhibition	neutral	neutral	neutral
680	11090	7658473	parallel	parallel	neutral	neutral	neutral	neutral
681	17996	11493686	neutral	neutral	neutral	neutral	neutral	neutral
682	17997	11866514	co-occurrence	co-occurrence	co-occurrence	co-occurrence	co-occurrence	co-occurrence
683	17998	10906130	inhibition	inhibition	inhibition	inhibition	inhibition	inhibition
684	17999	9215632	neutral	neutral	neutral	neutral	inhibition	inhibition
685	18004	8980235	parallel	parallel	neutral	neutral	neutral	neutral
686	18005	11319236	no relation	no relation	no relation	no relation	no relation	no relation
687	18006	11983079	parallel	parallel	parallel	parallel	parallel	parallel
688	18007	11867639	inhibition	inhibition	inhibition	inhibition	inhibition	inhibition
689	18009	9294424	neutral	neutral	neutral	neutral	neutral	inhibition
690	18011	10393292	neutral	neutral	neutral	neutral	neutral	neutral
691	18012	3056932	parallel	neutral	neutral	neutral	neutral	neutral
692	18014	12004122	neutral	neutral	neutral	neutral	neutral	neutral
693	18018	11994151	inhibition	neutral	neutral	neutral	neutral	neutral
694	18019	11994151	neutral	neutral	neutral	neutral	neutral	neutral
695	18020	11722740	neutral	neutral	neutral	neutral	neutral	neutral
696	18021	11722740	neutral	neutral	neutral	neutral	neutral	neutral
697	18023	11585365	neutral	stimulation	stimulation	stimulation	stimulation	stimulation
698	18025	9287012	neutral	neutral	neutral	neutral	neutral	neutral
699	18027	7726836	inhibition	inhibition	both	both	both	both
700	18033	10869074	stimulation	neutral	neutral	inhibition	inhibition	inhibition
701	18034	2828368	parallel	parallel	inhibition	inhibition	inhibition	inhibition
702	18035	10809785	neutral	neutral	neutral	neutral	neutral	neutral
703	18036	10809785	neutral	neutral	neutral	neutral	neutral	neutral
704	18041	10734142	neutral	neutral	neutral	neutral	neutral	neutral
705	18042	10734142	parallel	neutral	neutral	neutral	neutral	neutral
706	18043	10734142	inhibition	inhibition	inhibition	inhibition	inhibition	inhibition
707	18044	9482750	neutral	neutral	neutral	neutral	neutral	neutral
708	18045	11777918	neutral	neutral	neutral	neutral	neutral	neutral
709	18046	11777918	neutral	neutral	neutral	neutral	neutral	neutral
710	18047	11274135	neutral	inhibition	inhibition	inhibition	inhibition	inhibition
711	18048	8679677	neutral	neutral	neutral	neutral	neutral	neutral
712	18049	9732274	stimulation	inhibition	inhibition	neutral	inhibition	inhibition
713	18050	8175697	neutral	stimulation	stimulation	stimulation	both	both
714	18051	1731086	no relation	no relation	no relation	no relation	no relation	no relation
715	18052	11744735	neutral	neutral	neutral	neutral	neutral	neutral
716	18053	11744735	inhibition	neutral	neutral	neutral	neutral	neutral
717	18054	10781811	neutral	neutral	neutral	neutral	neutral	neutral
718	18055	9159523	neutral	neutral	neutral	neutral	neutral	neutral
719	18056	11777003	neutral	neutral	neutral	neutral	neutral	neutral
720	18057	11777003	parallel	parallel	parallel	parallel	parallel	parallel
721	18058	11799122	parallel	neutral	neutral	neutral	neutral	neutral
722	18062	2167176	neutral	inhibition	neutral	neutral	neutral	neutral
723	18063	9180258	inhibition	neutral	neutral	neutral	neutral	neutral
724	18072	10920254	parallel	parallel	neutral	neutral	neutral	neutral
725	18074	9822594	parallel	neutral	neutral	neutral	neutral	neutral
726	18075	9822594	neutral	neutral	neutral	neutral	neutral	neutral
727	18076	9822594	neutral	neutral	neutral	neutral	neutral	neutral
728	18078	9822594	parallel	neutral	neutral	neutral	neutral	neutral
729	18086	11333269	neutral	neutral	neutral	neutral	neutral	neutral
730	18088	11983079	parallel	parallel	parallel	parallel	parallel	parallel
731	18089	11983079	stimulation	stimulation	stimulation	stimulation	stimulation	stimulation
732	18090	11983079	neutral	stimulation	neutral	neutral	neutral	neutral
733	18091	11983079	neutral	neutral	neutral	neutral	neutral	neutral
734	18092	11983079	no relation	no relation	no relation	no relation	no relation	no relation
735	18093	11983079	no relation	no relation	no relation	no relation	no relation	no relation
736	18094	11983079	neutral	neutral	neutral	neutral	neutral	neutral
737	18103	9501520	neutral	neutral	neutral	neutral	neutral	neutral
738	18104	11495998	neutral	neutral	neutral	neutral	neutral	neutral
739	18116	9393690	neutral	neutral	neutral	neutral	neutral	neutral
740	18117	9393690	neutral	neutral	neutral	neutral	neutral	neutral
741	18118	9393690	neutral	neutral	neutral	neutral	neutral	neutral
742	18119	9393690	neutral	neutral	neutral	neutral	neutral	neutral
743	18122	9393690	neutral	neutral	neutral	neutral	neutral	neutral
744	18123	10419942	parallel	neutral	inhibition	neutral	neutral	neutral
745	18125	7744737	neutral	neutral	neutral	neutral	neutral	neutral
746	18126	7744737	parallel	inhibition	neutral	neutral	neutral	neutral
747	18129	9150216	parallel	neutral	neutral	neutral	neutral	neutral
748	18130	9811664	neutral	neutral	neutral	neutral	neutral	neutral
749	18132	10485884	stimulation	inhibition	inhibition	inhibition	inhibition	inhibition
750	18133	9353297	neutral	inhibition	inhibition	inhibition	inhibition	inhibition
751	18134	11872715	parallel	inhibition	neutral	neutral	neutral	neutral
752	18137	8393934	neutral	neutral	stimulation	stimulation	stimulation	stimulation
753	18138	9852089	neutral	neutral	neutral	neutral	neutral	neutral
754	18139	10782989	stimulation	stimulation	stimulation	stimulation	stimulation	stimulation
755	18141	8631671	neutral	neutral	neutral	neutral	neutral	neutral
756	18142	11872715	parallel	parallel	parallel	parallel	parallel	parallel
757	18143	11872715	inhibition	inhibition	inhibition	inhibition	inhibition	inhibition
758	18144	11500384	neutral	neutral	neutral	neutral	neutral	neutral
759	18145	9724655	no relation	no relation	no relation	no relation	no relation	no relation
760	18146	10756017	inhibition	neutral	neutral	neutral	neutral	neutral
761	18148	8917517	stimulation	neutral	neutral	neutral	neutral	neutral
762	18149	9732274	neutral	neutral	neutral	neutral	neutral	neutral
763	18151	9732274	neutral	neutral	neutral	neutral	neutral	neutral
764	18153	9732274	parallel	parallel	parallel	parallel	parallel	parallel
765	18154	9732274	neutral	neutral	neutral	neutral	neutral	neutral
766	18155	9732274	neutral	neutral	neutral	neutral	neutral	neutral
767	18156	9732274	inhibition	inhibition	inhibition	inhibition	inhibition	inhibition
768	18159	10633096	neutral	neutral	neutral	neutral	neutral	neutral
769	18160	10633096	neutral	neutral	neutral	neutral	neutral	neutral
770	18224	12101218	no relation	no relation	no relation	no relation	no relation	no relation
total folders: 770
inhi 129
stim 61
both 26
neut 383
para 81
abst 21
total relations: 701
