# Supplementary material for: Content-rich biological network constructed by mining PubMed abstracts
Source: BMC Bioinformatics. 2004 Oct 8;5:147. doi: 10.1186/1471-2105-5-147 (PMC528731; doi:10.1186/1471-2105-5-147)
Supplement: Additional File 2 — The original results of the above study (non-essential files are deleted to keep the file size under the limit set by BMC bioinformatics). [file 1471-2105-5-147-S2.bz2]

Archive with 26,575 entries (17,328 files):
- chilibotAdditionalFile2
- chilibotAdditionalFile2/dip05
- chilibotAdditionalFile2/dip05/1ID9194558E1
- chilibotAdditionalFile2/dip05/1ID9194558E1/html
- chilibotAdditionalFile2/dip05/1ID9194558E1/html/BAX_BCL2L1.html
- chilibotAdditionalFile2/dip05/1ID9194558E1/html/left.html
- chilibotAdditionalFile2/dip05/1ID9194558E1/html/chilibot.png
- chilibotAdditionalFile2/dip05/1ID9194558E1/index.html
- chilibotAdditionalFile2/dip05/2ID9194558E2
- chilibotAdditionalFile2/dip05/2ID9194558E2/html
- chilibotAdditionalFile2/dip05/2ID9194558E2/html/BCL2_RAF1.html
- chilibotAdditionalFile2/dip05/2ID9194558E2/html/left.html
- chilibotAdditionalFile2/dip05/2ID9194558E2/html/chilibot.png
- chilibotAdditionalFile2/dip05/2ID9194558E2/index.html
- chilibotAdditionalFile2/dip05/3ID9194558E4
- chilibotAdditionalFile2/dip05/3ID9194558E4/html
- chilibotAdditionalFile2/dip05/3ID9194558E4/html/TP53_BCL2.html
- chilibotAdditionalFile2/dip05/3ID9194558E4/html/left.html
- chilibotAdditionalFile2/dip05/3ID9194558E4/html/chilibot.png
- chilibotAdditionalFile2/dip05/3ID9194558E4/index.html
- chilibotAdditionalFile2/dip05/4ID9194565E6
- chilibotAdditionalFile2/dip05/4ID9194565E6/html
- chilibotAdditionalFile2/dip05/4ID9194565E6/html/P300_TP53.html
- chilibotAdditionalFile2/dip05/4ID9194565E6/html/left.html
- chilibotAdditionalFile2/dip05/4ID9194565E6/html/chilibot.png
- chilibotAdditionalFile2/dip05/4ID9194565E6/index.html
- chilibotAdditionalFile2/dip05/5ID9184158E14
- chilibotAdditionalFile2/dip05/5ID9184158E14/html
- chilibotAdditionalFile2/dip05/5ID9184158E14/html/TCF3_MYOD1.html
- chilibotAdditionalFile2/dip05/5ID9184158E14/html/left.html
- chilibotAdditionalFile2/dip05/5ID9184158E14/html/chilibot.png
- chilibotAdditionalFile2/dip05/5ID9184158E14/index.html
- chilibotAdditionalFile2/dip05/6ID9121766E15
- chilibotAdditionalFile2/dip05/6ID9121766E15/html
- chilibotAdditionalFile2/dip05/6ID9121766E15/html/RBL2_MYOD1.html
- chilibotAdditionalFile2/dip05/6ID9121766E15/html/left.html
- chilibotAdditionalFile2/dip05/6ID9121766E15/html/chilibot.png
- chilibotAdditionalFile2/dip05/6ID9121766E15/index.html
- chilibotAdditionalFile2/dip05/7ID8999959E17
- chilibotAdditionalFile2/dip05/7ID8999959E17/html
- chilibotAdditionalFile2/dip05/7ID8999959E17/html/TCF4_ID3.html
- chilibotAdditionalFile2/dip05/7ID8999959E17/html/left.html
- chilibotAdditionalFile2/dip05/7ID8999959E17/html/chilibot.png
- chilibotAdditionalFile2/dip05/7ID8999959E17/index.html
- chilibotAdditionalFile2/dip05/8ID9067571E22
- chilibotAdditionalFile2/dip05/8ID9067571E22/html
- chilibotAdditionalFile2/dip05/8ID9067571E22/html/CDKN1B_CDC28.html
- chilibotAdditionalFile2/dip05/8ID9067571E22/html/left.html
- chilibotAdditionalFile2/dip05/8ID9067571E22/html/chilibot.png
- chilibotAdditionalFile2/dip05/8ID9067571E22/index.html
- chilibotAdditionalFile2/dip05/9ID9009191E30
- chilibotAdditionalFile2/dip05/9ID9009191E30/html
- chilibotAdditionalFile2/dip05/9ID9009191E30/html/ACTN2_GRIN1.html
- chilibotAdditionalFile2/dip05/9ID9009191E30/html/left.html
- chilibotAdditionalFile2/dip05/9ID9009191E30/html/chilibot.png
- chilibotAdditionalFile2/dip05/9ID9009191E30/index.html
- chilibotAdditionalFile2/dip05/10ID9009191E31
- chilibotAdditionalFile2/dip05/10ID9009191E31/html
- chilibotAdditionalFile2/dip05/10ID9009191E31/html/ACTN2_CALM1.html
- chilibotAdditionalFile2/dip05/10ID9009191E31/html/left.html
- chilibotAdditionalFile2/dip05/10ID9009191E31/html/chilibot.png
- chilibotAdditionalFile2/dip05/10ID9009191E31/index.html
- chilibotAdditionalFile2/dip05/11ID8738158E56
- chilibotAdditionalFile2/dip05/11ID8738158E56/html
- chilibotAdditionalFile2/dip05/11ID8738158E56/html/PRNP_BCL2.html
- chilibotAdditionalFile2/dip05/11ID8738158E56/html/left.html
- chilibotAdditionalFile2/dip05/11ID8738158E56/html/chilibot.png
- chilibotAdditionalFile2/dip05/11ID8738158E56/index.html
- chilibotAdditionalFile2/dip05/12ID8676499E57
- chilibotAdditionalFile2/dip05/12ID8676499E57/html
- chilibotAdditionalFile2/dip05/12ID8676499E57/html/HSPD1_PRNP.html
- chilibotAdditionalFile2/dip05/12ID8676499E57/html/left.html
- chilibotAdditionalFile2/dip05/12ID8676499E57/html/chilibot.png
- chilibotAdditionalFile2/dip05/12ID8676499E57/index.html
- chilibotAdditionalFile2/dip05/13ID8676499E58
- chilibotAdditionalFile2/dip05/13ID8676499E58/html
- chilibotAdditionalFile2/dip05/13ID8676499E58/html/GROL_PRNP.html
- chilibotAdditionalFile2/dip05/13ID8676499E58/html/left.html
- chilibotAdditionalFile2/dip05/13ID8676499E58/html/chilibot.png
- chilibotAdditionalFile2/dip05/13ID8676499E58/index.html
- chilibotAdditionalFile2/dip05/14ID9153399E59
- chilibotAdditionalFile2/dip05/14ID9153399E59/html
- chilibotAdditionalFile2/dip05/14ID9153399E59/html/ITGB2_ICAM2.html
- chilibotAdditionalFile2/dip05/14ID9153399E59/html/left.html
- chilibotAdditionalFile2/dip05/14ID9153399E59/html/chilibot.png
- chilibotAdditionalFile2/dip05/14ID9153399E59/index.html
- chilibotAdditionalFile2/dip05/15ID11821039E61
- chilibotAdditionalFile2/dip05/15ID11821039E61/html
- chilibotAdditionalFile2/dip05/15ID11821039E61/html/CARB_CARA.html
- chilibotAdditionalFile2/dip05/15ID11821039E61/html/left.html
- chilibotAdditionalFile2/dip05/15ID11821039E61/html/chilibot.png
- chilibotAdditionalFile2/dip05/15ID11821039E61/index.html
- chilibotAdditionalFile2/dip05/16ID8411172E62
- chilibotAdditionalFile2/dip05/16ID8411172E62/html
- chilibotAdditionalFile2/dip05/16ID8411172E62/html/MALE_MALG.html
- chilibotAdditionalFile2/dip05/16ID8411172E62/html/left.html
- chilibotAdditionalFile2/dip05/16ID8411172E62/html/chilibot.png
- chilibotAdditionalFile2/dip05/16ID8411172E62/index.html
- chilibotAdditionalFile2/dip05/17ID9194558E65
- chilibotAdditionalFile2/dip05/17ID9194558E65/html
- chilibotAdditionalFile2/dip05/17ID9194558E65/html/BAX_BCL2.html
- chilibotAdditionalFile2/dip05/17ID9194558E65/html/left.html
- chilibotAdditionalFile2/dip05/17ID9194558E65/html/chilibot.png
- chilibotAdditionalFile2/dip05/17ID9194558E65/index.html
- chilibotAdditionalFile2/dip05/18ID8606778E73
- chilibotAdditionalFile2/dip05/18ID8606778E73/html
- chilibotAdditionalFile2/dip05/18ID8606778E73/index.html
- chilibotAdditionalFile2/dip05/19ID7594592E76
- chilibotAdditionalFile2/dip05/19ID7594592E76/html
- chilibotAdditionalFile2/dip05/19ID7594592E76/html/HMGA1_SPI1.html
- chilibotAdditionalFile2/dip05/19ID7594592E76/html/left.html
- chilibotAdditionalFile2/dip05/19ID7594592E76/html/chilibot.png
- chilibotAdditionalFile2/dip05/19ID7594592E76/index.html
- chilibotAdditionalFile2/dip05/20ID7594592E77
- chilibotAdditionalFile2/dip05/20ID7594592E77/html
- chilibotAdditionalFile2/dip05/20ID7594592E77/html/SSRP1_SPI1.html
- chilibotAdditionalFile2/dip05/20ID7594592E77/html/left.html
- chilibotAdditionalFile2/dip05/20ID7594592E77/html/chilibot.png
- chilibotAdditionalFile2/dip05/20ID7594592E77/index.html
- chilibotAdditionalFile2/dip05/21ID9129204E79
- chilibotAdditionalFile2/dip05/21ID9129204E79/html
- chilibotAdditionalFile2/dip05/21ID9129204E79/html/TNFRSF1A_TRAF2.html
- chilibotAdditionalFile2/dip05/21ID9129204E79/html/left.html
- chilibotAdditionalFile2/dip05/21ID9129204E79/html/chilibot.png
- chilibotAdditionalFile2/dip05/21ID9129204E79/index.html
- chilibotAdditionalFile2/dip05/22ID9129204E80
- chilibotAdditionalFile2/dip05/22ID9129204E80/html
- chilibotAdditionalFile2/dip05/22ID9129204E80/html/FADD_TNFRSF1A.html
- chilibotAdditionalFile2/dip05/22ID9129204E80/html/left.html
- chilibotAdditionalFile2/dip05/22ID9129204E80/html/chilibot.png
- chilibotAdditionalFile2/dip05/22ID9129204E80/index.html
- chilibotAdditionalFile2/dip05/23ID9020361E81
- chilibotAdditionalFile2/dip05/23ID9020361E81/html
- chilibotAdditionalFile2/dip05/23ID9020361E81/html/NFKB1_IL1R1.html
- chilibotAdditionalFile2/dip05/23ID9020361E81/html/left.html
- chilibotAdditionalFile2/dip05/23ID9020361E81/html/chilibot.png
- chilibotAdditionalFile2/dip05/23ID9020361E81/index.html
- chilibotAdditionalFile2/dip05/24ID9219684E84
- chilibotAdditionalFile2/dip05/24ID9219684E84/html
- chilibotAdditionalFile2/dip05/24ID9219684E84/html/RASA1_HRAS.html
- chilibotAdditionalFile2/dip05/24ID9219684E84/html/left.html
- chilibotAdditionalFile2/dip05/24ID9219684E84/html/chilibot.png
- chilibotAdditionalFile2/dip05/24ID9219684E84/index.html
- chilibotAdditionalFile2/dip05/25ID8999548E88
- chilibotAdditionalFile2/dip05/25ID8999548E88/html
- chilibotAdditionalFile2/dip05/25ID8999548E88/html/CASP1_IL1B.html
- chilibotAdditionalFile2/dip05/25ID8999548E88/html/left.html
- chilibotAdditionalFile2/dip05/25ID8999548E88/html/chilibot.png
- chilibotAdditionalFile2/dip05/25ID8999548E88/index.html
- chilibotAdditionalFile2/dip05/26ID8999548E89
- chilibotAdditionalFile2/dip05/26ID8999548E89/html
- chilibotAdditionalFile2/dip05/26ID8999548E89/html/IFNG_IL18.html
- chilibotAdditionalFile2/dip05/26ID8999548E89/html/left.html
- chilibotAdditionalFile2/dip05/26ID8999548E89/html/chilibot.png
- chilibotAdditionalFile2/dip05/26ID8999548E89/index.html
- chilibotAdditionalFile2/dip05/27ID8999548E90
- chilibotAdditionalFile2/dip05/27ID8999548E90/html
- chilibotAdditionalFile2/dip05/27ID8999548E90/html/CASP1_IL18.html
- chilibotAdditionalFile2/dip05/27ID8999548E90/html/left.html
- chilibotAdditionalFile2/dip05/27ID8999548E90/html/chilibot.png
- chilibotAdditionalFile2/dip05/27ID8999548E90/index.html
- chilibotAdditionalFile2/dip05/28ID8999548E91
- chilibotAdditionalFile2/dip05/28ID8999548E91/html
- chilibotAdditionalFile2/dip05/28ID8999548E91/html/CASP3_IL18.html
- chilibotAdditionalFile2/dip05/28ID8999548E91/html/left.html
- chilibotAdditionalFile2/dip05/28ID8999548E91/html/chilibot.png
- chilibotAdditionalFile2/dip05/28ID8999548E91/index.html
- chilibotAdditionalFile2/dip05/29ID8824290E95
- chilibotAdditionalFile2/dip05/29ID8824290E95/html
- chilibotAdditionalFile2/dip05/29ID8824290E95/html/CCKBR_GAS.html
- chilibotAdditionalFile2/dip05/29ID8824290E95/html/left.html
- chilibotAdditionalFile2/dip05/29ID8824290E95/html/chilibot.png
- chilibotAdditionalFile2/dip05/29ID8824290E95/index.html
- chilibotAdditionalFile2/dip05/30ID8824290E96
- chilibotAdditionalFile2/dip05/30ID8824290E96/html
- chilibotAdditionalFile2/dip05/30ID8824290E96/html/GAS_IRS1.html
- chilibotAdditionalFile2/dip05/30ID8824290E96/html/left.html
- chilibotAdditionalFile2/dip05/30ID8824290E96/html/chilibot.png
- chilibotAdditionalFile2/dip05/30ID8824290E96/index.html
- chilibotAdditionalFile2/dip05/31ID9204897E107
- chilibotAdditionalFile2/dip05/31ID9204897E107/html
- chilibotAdditionalFile2/dip05/31ID9204897E107/index.html
- chilibotAdditionalFile2/dip05/32ID9204897E109
- chilibotAdditionalFile2/dip05/32ID9204897E109/html
- chilibotAdditionalFile2/dip05/32ID9204897E109/html/UQCRC1_UQCRC2.html
- chilibotAdditionalFile2/dip05/32ID9204897E109/html/left.html
- chilibotAdditionalFile2/dip05/32ID9204897E109/html/chilibot.png
- chilibotAdditionalFile2/dip05/32ID9204897E109/index.html
- chilibotAdditionalFile2/dip05/33ID9204897E110
- chilibotAdditionalFile2/dip05/33ID9204897E110/html
- chilibotAdditionalFile2/dip05/33ID9204897E110/index.html
- chilibotAdditionalFile2/dip05/34ID7566124E118
- chilibotAdditionalFile2/dip05/34ID7566124E118/html
- chilibotAdditionalFile2/dip05/34ID7566124E118/html/CASP3_GZMB.html
- chilibotAdditionalFile2/dip05/34ID7566124E118/html/left.html
- chilibotAdditionalFile2/dip05/34ID7566124E118/html/chilibot.png
- chilibotAdditionalFile2/dip05/34ID7566124E118/index.html
- chilibotAdditionalFile2/dip05/35ID8530384E122
- chilibotAdditionalFile2/dip05/35ID8530384E122/html
- chilibotAdditionalFile2/dip05/35ID8530384E122/html/POU2F2_POU2AF1.html
- chilibotAdditionalFile2/dip05/35ID8530384E122/html/left.html
- chilibotAdditionalFile2/dip05/35ID8530384E122/html/chilibot.png
- chilibotAdditionalFile2/dip05/35ID8530384E122/index.html
- chilibotAdditionalFile2/dip05/36ID7539137E131
- chilibotAdditionalFile2/dip05/36ID7539137E131/html
- chilibotAdditionalFile2/dip05/36ID7539137E131/html/FKBP1A_FRAP1.html
- chilibotAdditionalFile2/dip05/36ID7539137E131/html/left.html
- chilibotAdditionalFile2/dip05/36ID7539137E131/html/chilibot.png
- chilibotAdditionalFile2/dip05/36ID7539137E131/index.html
- chilibotAdditionalFile2/dip05/37ID8598927E147
- chilibotAdditionalFile2/dip05/37ID8598927E147/html
- chilibotAdditionalFile2/dip05/37ID8598927E147/html/TAF40_TAF6.html
- chilibotAdditionalFile2/dip05/37ID8598927E147/html/left.html
- chilibotAdditionalFile2/dip05/37ID8598927E147/html/chilibot.png
- chilibotAdditionalFile2/dip05/37ID8598927E147/index.html
- chilibotAdditionalFile2/dip05/38ID8598932E149
- chilibotAdditionalFile2/dip05/38ID8598932E149/html
- chilibotAdditionalFile2/dip05/38ID8598932E149/index.html
- chilibotAdditionalFile2/dip05/39ID8598932E150
- chilibotAdditionalFile2/dip05/39ID8598932E150/html
- chilibotAdditionalFile2/dip05/39ID8598932E150/index.html
- chilibotAdditionalFile2/dip05/40ID8178153E160
- chilibotAdditionalFile2/dip05/40ID8178153E160/html
- chilibotAdditionalFile2/dip05/40ID8178153E160/html/TBP_TAF2.html
- chilibotAdditionalFile2/dip05/40ID8178153E160/html/left.html
- chilibotAdditionalFile2/dip05/40ID8178153E160/html/chilibot.png
- chilibotAdditionalFile2/dip05/40ID8178153E160/index.html
- chilibotAdditionalFile2/dip05/41ID7545910E165
- chilibotAdditionalFile2/dip05/41ID7545910E165/html
- chilibotAdditionalFile2/dip05/41ID7545910E165/html/TBP_TAF40.html
- chilibotAdditionalFile2/dip05/41ID7545910E165/html/left.html
- chilibotAdditionalFile2/dip05/41ID7545910E165/html/chilibot.png
- chilibotAdditionalFile2/dip05/41ID7545910E165/index.html
- chilibotAdditionalFile2/dip05/42ID7545910E166
- chilibotAdditionalFile2/dip05/42ID7545910E166/html
- chilibotAdditionalFile2/dip05/42ID7545910E166/html/TBP_TAF6.html
- chilibotAdditionalFile2/dip05/42ID7545910E166/html/left.html
- chilibotAdditionalFile2/dip05/42ID7545910E166/html/chilibot.png
- chilibotAdditionalFile2/dip05/42ID7545910E166/index.html
- chilibotAdditionalFile2/dip05/43ID7545910E167
- chilibotAdditionalFile2/dip05/43ID7545910E167/html
- chilibotAdditionalFile2/dip05/43ID7545910E167/html/TBP_TAF12.html
- chilibotAdditionalFile2/dip05/43ID7545910E167/html/left.html
- chilibotAdditionalFile2/dip05/43ID7545910E167/html/chilibot.png
- chilibotAdditionalFile2/dip05/43ID7545910E167/index.html
- chilibotAdditionalFile2/dip05/44ID7545910E168
- chilibotAdditionalFile2/dip05/44ID7545910E168/html
- chilibotAdditionalFile2/dip05/44ID7545910E168/html/TAF4_TAF12.html
- chilibotAdditionalFile2/dip05/44ID7545910E168/html/left.html
- chilibotAdditionalFile2/dip05/44ID7545910E168/html/chilibot.png
- chilibotAdditionalFile2/dip05/44ID7545910E168/index.html
- chilibotAdditionalFile2/dip05/45ID7597030E179
- chilibotAdditionalFile2/dip05/45ID7597030E179/html
- chilibotAdditionalFile2/dip05/45ID7597030E179/html/TAF9_GTF2B.html
- chilibotAdditionalFile2/dip05/45ID7597030E179/html/left.html
- chilibotAdditionalFile2/dip05/45ID7597030E179/html/chilibot.png
- chilibotAdditionalFile2/dip05/45ID7597030E179/index.html
- chilibotAdditionalFile2/dip05/46ID7597030E180
- chilibotAdditionalFile2/dip05/46ID7597030E180/html
- chilibotAdditionalFile2/dip05/46ID7597030E180/html/VP16_TAF9.html
- chilibotAdditionalFile2/dip05/46ID7597030E180/html/left.html
- chilibotAdditionalFile2/dip05/46ID7597030E180/html/chilibot.png
- chilibotAdditionalFile2/dip05/46ID7597030E180/index.html
- chilibotAdditionalFile2/dip05/47ID7824954E188
- chilibotAdditionalFile2/dip05/47ID7824954E188/html
- chilibotAdditionalFile2/dip05/47ID7824954E188/html/SP1_GTF2B.html
- chilibotAdditionalFile2/dip05/47ID7824954E188/html/left.html
- chilibotAdditionalFile2/dip05/47ID7824954E188/html/chilibot.png
- chilibotAdditionalFile2/dip05/47ID7824954E188/index.html
- chilibotAdditionalFile2/dip05/48ID7824954E190
- chilibotAdditionalFile2/dip05/48ID7824954E190/html
- chilibotAdditionalFile2/dip05/48ID7824954E190/html/VP16_GTF2B.html
- chilibotAdditionalFile2/dip05/48ID7824954E190/html/left.html
- chilibotAdditionalFile2/dip05/48ID7824954E190/html/chilibot.png
- chilibotAdditionalFile2/dip05/48ID7824954E190/index.html
- chilibotAdditionalFile2/dip05/49ID7854423E192
- chilibotAdditionalFile2/dip05/49ID7854423E192/html
- chilibotAdditionalFile2/dip05/49ID7854423E192/html/SRF_GTF2F1.html
- chilibotAdditionalFile2/dip05/49ID7854423E192/html/left.html
- chilibotAdditionalFile2/dip05/49ID7854423E192/html/chilibot.png
- chilibotAdditionalFile2/dip05/49ID7854423E192/index.html
- chilibotAdditionalFile2/dip05/50ID7809597E193
- chilibotAdditionalFile2/dip05/50ID7809597E193/html
- chilibotAdditionalFile2/dip05/50ID7809597E193/index.html
- chilibotAdditionalFile2/dip05/51ID7809597E194
- chilibotAdditionalFile2/dip05/51ID7809597E194/html
- chilibotAdditionalFile2/dip05/51ID7809597E194/index.html
- chilibotAdditionalFile2/dip05/52ID8278363E196
- chilibotAdditionalFile2/dip05/52ID8278363E196/html
- chilibotAdditionalFile2/dip05/52ID8278363E196/html/SP1_TAF4.html
- chilibotAdditionalFile2/dip05/52ID8278363E196/html/left.html
- chilibotAdditionalFile2/dip05/52ID8278363E196/html/chilibot.png
- chilibotAdditionalFile2/dip05/52ID8278363E196/index.html
- chilibotAdditionalFile2/dip05/53ID8144619E207
- chilibotAdditionalFile2/dip05/53ID8144619E207/html
- chilibotAdditionalFile2/dip05/53ID8144619E207/html/BW_W.html
- chilibotAdditionalFile2/dip05/53ID8144619E207/html/left.html
- chilibotAdditionalFile2/dip05/53ID8144619E207/html/chilibot.png
- chilibotAdditionalFile2/dip05/53ID8144619E207/index.html
- chilibotAdditionalFile2/dip05/54ID2198073E208
[truncated: 9,700 more entries]
