# Supplementary material for: Content-rich biological network constructed by mining PubMed abstracts
Source: BMC Bioinformatics. 2004 Oct 8;5:147. doi: 10.1186/1471-2105-5-147 (PMC528731; doi:10.1186/1471-2105-5-147)
Supplement: Additional File 5 — The original Chilibot query results of the term "long-term potentiation (LTP)" and 22 other terms, limiting the latest references analyzed to the years 1990, 1995, 2000, and 2004. [file 1471-2105-5-147-S5.bz2]

Archive with 876 entries (863 files):
- chilibotAdditionalFile5
- chilibotAdditionalFile5/ltp1990
- chilibotAdditionalFile5/ltp1990/html
- chilibotAdditionalFile5/ltp1990/html/right.html
- chilibotAdditionalFile5/ltp1990/html/LTP.html
- chilibotAdditionalFile5/ltp1990/html/SYNAPSIN I.html
- chilibotAdditionalFile5/ltp1990/html/PLC.html
- chilibotAdditionalFile5/ltp1990/html/TRKA.html
- chilibotAdditionalFile5/ltp1990/html/TRKB.html
- chilibotAdditionalFile5/ltp1990/html/ERK.html
- chilibotAdditionalFile5/ltp1990/html/CREB.html
- chilibotAdditionalFile5/ltp1990/html/PI-3K.html
- chilibotAdditionalFile5/ltp1990/html/PKC.html
- chilibotAdditionalFile5/ltp1990/html/PKA.html
- chilibotAdditionalFile5/ltp1990/html/NMDA.html
- chilibotAdditionalFile5/ltp1990/html/AMPA.html
- chilibotAdditionalFile5/ltp1990/html/TAU.html
- chilibotAdditionalFile5/ltp1990/html/ARC.html
- chilibotAdditionalFile5/ltp1990/html/KV4.2.html
- chilibotAdditionalFile5/ltp1990/html/ATF.html
- chilibotAdditionalFile5/ltp1990/html/ZIF268.html
- chilibotAdditionalFile5/ltp1990/html/CAMKII.html
- chilibotAdditionalFile5/ltp1990/html/CAMKIV.html
- chilibotAdditionalFile5/ltp1990/html/ACTIN.html
- chilibotAdditionalFile5/ltp1990/html/ACTININ.html
- chilibotAdditionalFile5/ltp1990/html/SYNAPTOTAGMIN.html
- chilibotAdditionalFile5/ltp1990/html/SYNAPTOPHYSIN.html
- chilibotAdditionalFile5/ltp1990/html/LTP_PLC.html
- chilibotAdditionalFile5/ltp1990/html/LTP_PKC.html
- chilibotAdditionalFile5/ltp1990/html/LTP_NMDA.html
- chilibotAdditionalFile5/ltp1990/html/LTP_AMPA.html
- chilibotAdditionalFile5/ltp1990/html/LTP_TAU.html
- chilibotAdditionalFile5/ltp1990/html/LTP_CAMKII.html
- chilibotAdditionalFile5/ltp1990/html/LTP_ACTIN.html
- chilibotAdditionalFile5/ltp1990/html/SYNAPSIN I_PKC.html
- chilibotAdditionalFile5/ltp1990/html/SYNAPSIN I_PKA.html
- chilibotAdditionalFile5/ltp1990/html/SYNAPSIN I_TAU.html
- chilibotAdditionalFile5/ltp1990/html/SYNAPSIN I_CAMKII.html
- chilibotAdditionalFile5/ltp1990/html/SYNAPSIN I_ACTIN.html
- chilibotAdditionalFile5/ltp1990/html/SYNAPSIN I_SYNAPTOPHYSIN.html
- chilibotAdditionalFile5/ltp1990/html/PLC_PKC.html
- chilibotAdditionalFile5/ltp1990/html/PLC_NMDA.html
- chilibotAdditionalFile5/ltp1990/html/PLC_AMPA.html
- chilibotAdditionalFile5/ltp1990/html/PLC_TAU.html
- chilibotAdditionalFile5/ltp1990/html/PLC_ARC.html
- chilibotAdditionalFile5/ltp1990/html/PLC_ACTIN.html
- chilibotAdditionalFile5/ltp1990/html/CREB_PKC.html
- chilibotAdditionalFile5/ltp1990/html/CREB_ATF.html
- chilibotAdditionalFile5/ltp1990/html/PKC_PKA.html
- chilibotAdditionalFile5/ltp1990/html/PKC_NMDA.html
- chilibotAdditionalFile5/ltp1990/html/PKC_TAU.html
- chilibotAdditionalFile5/ltp1990/html/PKC_CAMKII.html
- chilibotAdditionalFile5/ltp1990/html/PKC_ACTIN.html
- chilibotAdditionalFile5/ltp1990/html/PKA_NMDA.html
- chilibotAdditionalFile5/ltp1990/html/PKA_TAU.html
- chilibotAdditionalFile5/ltp1990/html/PKA_ACTIN.html
- chilibotAdditionalFile5/ltp1990/html/NMDA_AMPA.html
- chilibotAdditionalFile5/ltp1990/html/NMDA_TAU.html
- chilibotAdditionalFile5/ltp1990/html/NMDA_ARC.html
- chilibotAdditionalFile5/ltp1990/html/NMDA_CAMKII.html
- chilibotAdditionalFile5/ltp1990/html/NMDA_ACTIN.html
- chilibotAdditionalFile5/ltp1990/html/TAU_ARC.html
- chilibotAdditionalFile5/ltp1990/html/TAU_ACTIN.html
- chilibotAdditionalFile5/ltp1990/html/TAU_ACTININ.html
- chilibotAdditionalFile5/ltp1990/html/TAU_SYNAPTOPHYSIN.html
- chilibotAdditionalFile5/ltp1990/html/ARC_ATF.html
- chilibotAdditionalFile5/ltp1990/html/ARC_ACTIN.html
- chilibotAdditionalFile5/ltp1990/html/ARC_ACTININ.html
- chilibotAdditionalFile5/ltp1990/html/ZIF268_ACTIN.html
- chilibotAdditionalFile5/ltp1990/html/CAMKII_ACTIN.html
- chilibotAdditionalFile5/ltp1990/html/ACTIN_ACTININ.html
- chilibotAdditionalFile5/ltp1990/html/ACTIN_SYNAPTOPHYSIN.html
- chilibotAdditionalFile5/ltp1990/html/left.html
- chilibotAdditionalFile5/ltp1990/html/chilibot.png
- chilibotAdditionalFile5/ltp1990/html/hypo2.png
- chilibotAdditionalFile5/ltp1990/html/hypo3.png
- chilibotAdditionalFile5/ltp1990/html/hypo4.png
- chilibotAdditionalFile5/ltp1990/html/hypo6.png
- chilibotAdditionalFile5/ltp1990/html/hypo1.png
- chilibotAdditionalFile5/ltp1990/html/hypo5.png
- chilibotAdditionalFile5/ltp1990/html/hypo7.png
- chilibotAdditionalFile5/ltp1990/html/hypo8.png
- chilibotAdditionalFile5/ltp1990/html/hypo9.png
- chilibotAdditionalFile5/ltp1990/html/hypo10.png
- chilibotAdditionalFile5/ltp1990/html/hypo11.png
- chilibotAdditionalFile5/ltp1990/html/270487.png
- chilibotAdditionalFile5/ltp1990/pmid
- chilibotAdditionalFile5/ltp1990/index.html
- chilibotAdditionalFile5/ltp1990/synop_LTP
- chilibotAdditionalFile5/ltp1990/synop_PLC
- chilibotAdditionalFile5/ltp1990/synop_PKC
- chilibotAdditionalFile5/ltp1990/synop_NMDA
- chilibotAdditionalFile5/ltp1990/synop_AMPA
- chilibotAdditionalFile5/ltp1990/synop_TAU
- chilibotAdditionalFile5/ltp1990/synop_CAMKII
- chilibotAdditionalFile5/ltp1990/synop_ACTIN
- chilibotAdditionalFile5/ltp1990/synop_SYNAPSIN I
- chilibotAdditionalFile5/ltp1990/synop_PKA
- chilibotAdditionalFile5/ltp1990/synop_SYNAPTOPHYSIN
- chilibotAdditionalFile5/ltp1990/synop_ARC
- chilibotAdditionalFile5/ltp1990/synop_CREB
- chilibotAdditionalFile5/ltp1990/synop_ATF
- chilibotAdditionalFile5/ltp1990/synop_ACTININ
- chilibotAdditionalFile5/ltp1990/synop_ZIF268
- chilibotAdditionalFile5/ltp1990/aisee.html
- chilibotAdditionalFile5/ltp1990/hypo1.html
- chilibotAdditionalFile5/ltp1990/hypo2.html
- chilibotAdditionalFile5/ltp1990/hypo3.html
- chilibotAdditionalFile5/ltp1990/hypo4.html
- chilibotAdditionalFile5/ltp1990/hypo5.html
- chilibotAdditionalFile5/ltp1990/hypo6.html
- chilibotAdditionalFile5/ltp1990/hypo7.html
- chilibotAdditionalFile5/ltp1990/hypo8.html
- chilibotAdditionalFile5/ltp1990/hypo9.html
- chilibotAdditionalFile5/ltp1990/hypo10.html
- chilibotAdditionalFile5/ltp1990/hypo11.html
- chilibotAdditionalFile5/ltp1995
- chilibotAdditionalFile5/ltp1995/html
- chilibotAdditionalFile5/ltp1995/html/right.html
- chilibotAdditionalFile5/ltp1995/html/LTP.html
- chilibotAdditionalFile5/ltp1995/html/SYNAPSIN I.html
- chilibotAdditionalFile5/ltp1995/html/PLC.html
- chilibotAdditionalFile5/ltp1995/html/TRKA.html
- chilibotAdditionalFile5/ltp1995/html/TRKB.html
- chilibotAdditionalFile5/ltp1995/html/ERK.html
- chilibotAdditionalFile5/ltp1995/html/CREB.html
- chilibotAdditionalFile5/ltp1995/html/PI-3K.html
- chilibotAdditionalFile5/ltp1995/html/PKC.html
- chilibotAdditionalFile5/ltp1995/html/PKA.html
- chilibotAdditionalFile5/ltp1995/html/NMDA.html
- chilibotAdditionalFile5/ltp1995/html/AMPA.html
- chilibotAdditionalFile5/ltp1995/html/TAU.html
- chilibotAdditionalFile5/ltp1995/html/ARC.html
- chilibotAdditionalFile5/ltp1995/html/KV4.2.html
- chilibotAdditionalFile5/ltp1995/html/ATF.html
- chilibotAdditionalFile5/ltp1995/html/ZIF268.html
- chilibotAdditionalFile5/ltp1995/html/CAMKII.html
- chilibotAdditionalFile5/ltp1995/html/CAMKIV.html
- chilibotAdditionalFile5/ltp1995/html/ACTIN.html
- chilibotAdditionalFile5/ltp1995/html/ACTININ.html
- chilibotAdditionalFile5/ltp1995/html/SYNAPTOTAGMIN.html
- chilibotAdditionalFile5/ltp1995/html/SYNAPTOPHYSIN.html
- chilibotAdditionalFile5/ltp1995/html/LTP_SYNAPSIN I.html
- chilibotAdditionalFile5/ltp1995/html/LTP_PLC.html
- chilibotAdditionalFile5/ltp1995/html/LTP_CREB.html
- chilibotAdditionalFile5/ltp1995/html/LTP_PKC.html
- chilibotAdditionalFile5/ltp1995/html/LTP_PKA.html
- chilibotAdditionalFile5/ltp1995/html/LTP_NMDA.html
- chilibotAdditionalFile5/ltp1995/html/LTP_AMPA.html
- chilibotAdditionalFile5/ltp1995/html/LTP_TAU.html
- chilibotAdditionalFile5/ltp1995/html/LTP_ZIF268.html
- chilibotAdditionalFile5/ltp1995/html/LTP_CAMKII.html
- chilibotAdditionalFile5/ltp1995/html/LTP_ACTIN.html
- chilibotAdditionalFile5/ltp1995/html/LTP_SYNAPTOPHYSIN.html
- chilibotAdditionalFile5/ltp1995/html/SYNAPSIN I_CREB.html
- chilibotAdditionalFile5/ltp1995/html/SYNAPSIN I_PKC.html
- chilibotAdditionalFile5/ltp1995/html/SYNAPSIN I_PKA.html
- chilibotAdditionalFile5/ltp1995/html/SYNAPSIN I_NMDA.html
- chilibotAdditionalFile5/ltp1995/html/SYNAPSIN I_TAU.html
- chilibotAdditionalFile5/ltp1995/html/SYNAPSIN I_ZIF268.html
- chilibotAdditionalFile5/ltp1995/html/SYNAPSIN I_CAMKII.html
- chilibotAdditionalFile5/ltp1995/html/SYNAPSIN I_ACTIN.html
- chilibotAdditionalFile5/ltp1995/html/SYNAPSIN I_SYNAPTOTAGMIN.html
- chilibotAdditionalFile5/ltp1995/html/SYNAPSIN I_SYNAPTOPHYSIN.html
- chilibotAdditionalFile5/ltp1995/html/PLC_TRKA.html
- chilibotAdditionalFile5/ltp1995/html/PLC_TRKB.html
- chilibotAdditionalFile5/ltp1995/html/PLC_ERK.html
- chilibotAdditionalFile5/ltp1995/html/PLC_PKC.html
- chilibotAdditionalFile5/ltp1995/html/PLC_PKA.html
- chilibotAdditionalFile5/ltp1995/html/PLC_NMDA.html
- chilibotAdditionalFile5/ltp1995/html/PLC_AMPA.html
- chilibotAdditionalFile5/ltp1995/html/PLC_TAU.html
- chilibotAdditionalFile5/ltp1995/html/PLC_ARC.html
- chilibotAdditionalFile5/ltp1995/html/PLC_ACTIN.html
- chilibotAdditionalFile5/ltp1995/html/PLC_SYNAPTOPHYSIN.html
- chilibotAdditionalFile5/ltp1995/html/TRKA_TRKB.html
- chilibotAdditionalFile5/ltp1995/html/TRKA_ERK.html
- chilibotAdditionalFile5/ltp1995/html/TRKA_ZIF268.html
- chilibotAdditionalFile5/ltp1995/html/left.html
- chilibotAdditionalFile5/ltp1995/html/TRKB_PKC.html
- chilibotAdditionalFile5/ltp1995/html/TRKB_NMDA.html
- chilibotAdditionalFile5/ltp1995/html/TRKB_ZIF268.html
- chilibotAdditionalFile5/ltp1995/html/ERK_PKC.html
- chilibotAdditionalFile5/ltp1995/html/ERK_PKA.html
- chilibotAdditionalFile5/ltp1995/html/ERK_NMDA.html
- chilibotAdditionalFile5/ltp1995/html/ERK_AMPA.html
- chilibotAdditionalFile5/ltp1995/html/ERK_TAU.html
- chilibotAdditionalFile5/ltp1995/html/ERK_ACTIN.html
- chilibotAdditionalFile5/ltp1995/html/ERK_ACTININ.html
- chilibotAdditionalFile5/ltp1995/html/ERK_SYNAPTOPHYSIN.html
- chilibotAdditionalFile5/ltp1995/html/CREB_PKC.html
- chilibotAdditionalFile5/ltp1995/html/CREB_PKA.html
- chilibotAdditionalFile5/ltp1995/html/CREB_NMDA.html
- chilibotAdditionalFile5/ltp1995/html/CREB_AMPA.html
- chilibotAdditionalFile5/ltp1995/html/CREB_TAU.html
- chilibotAdditionalFile5/ltp1995/html/CREB_ATF.html
- chilibotAdditionalFile5/ltp1995/html/CREB_CAMKII.html
- chilibotAdditionalFile5/ltp1995/html/CREB_CAMKIV.html
- chilibotAdditionalFile5/ltp1995/html/PI-3K_ACTIN.html
- chilibotAdditionalFile5/ltp1995/html/PKC_PKA.html
- chilibotAdditionalFile5/ltp1995/html/PKC_NMDA.html
- chilibotAdditionalFile5/ltp1995/html/PKC_AMPA.html
- chilibotAdditionalFile5/ltp1995/html/PKC_TAU.html
- chilibotAdditionalFile5/ltp1995/html/PKC_ATF.html
- chilibotAdditionalFile5/ltp1995/html/PKC_ZIF268.html
- chilibotAdditionalFile5/ltp1995/html/PKC_CAMKII.html
- chilibotAdditionalFile5/ltp1995/html/PKC_ACTIN.html
- chilibotAdditionalFile5/ltp1995/html/PKC_ACTININ.html
- chilibotAdditionalFile5/ltp1995/html/PKA_NMDA.html
- chilibotAdditionalFile5/ltp1995/html/PKA_AMPA.html
- chilibotAdditionalFile5/ltp1995/html/PKA_TAU.html
- chilibotAdditionalFile5/ltp1995/html/PKA_ARC.html
- chilibotAdditionalFile5/ltp1995/html/PKA_ATF.html
- chilibotAdditionalFile5/ltp1995/html/PKA_ZIF268.html
- chilibotAdditionalFile5/ltp1995/html/PKA_CAMKII.html
- chilibotAdditionalFile5/ltp1995/html/PKA_CAMKIV.html
- chilibotAdditionalFile5/ltp1995/html/PKA_ACTIN.html
- chilibotAdditionalFile5/ltp1995/html/PKA_ACTININ.html
- chilibotAdditionalFile5/ltp1995/html/NMDA_AMPA.html
- chilibotAdditionalFile5/ltp1995/html/NMDA_TAU.html
- chilibotAdditionalFile5/ltp1995/html/NMDA_ARC.html
- chilibotAdditionalFile5/ltp1995/html/NMDA_ZIF268.html
- chilibotAdditionalFile5/ltp1995/html/NMDA_CAMKII.html
- chilibotAdditionalFile5/ltp1995/html/NMDA_ACTIN.html
- chilibotAdditionalFile5/ltp1995/html/NMDA_SYNAPTOPHYSIN.html
- chilibotAdditionalFile5/ltp1995/html/AMPA_TAU.html
- chilibotAdditionalFile5/ltp1995/html/AMPA_ARC.html
- chilibotAdditionalFile5/ltp1995/html/AMPA_CAMKII.html
- chilibotAdditionalFile5/ltp1995/html/AMPA_ACTIN.html
- chilibotAdditionalFile5/ltp1995/html/AMPA_SYNAPTOPHYSIN.html
- chilibotAdditionalFile5/ltp1995/html/TAU_ARC.html
- chilibotAdditionalFile5/ltp1995/html/TAU_ATF.html
- chilibotAdditionalFile5/ltp1995/html/TAU_CAMKII.html
- chilibotAdditionalFile5/ltp1995/html/TAU_ACTIN.html
- chilibotAdditionalFile5/ltp1995/html/TAU_ACTININ.html
- chilibotAdditionalFile5/ltp1995/html/TAU_SYNAPTOPHYSIN.html
- chilibotAdditionalFile5/ltp1995/html/ARC_ATF.html
- chilibotAdditionalFile5/ltp1995/html/ARC_ACTIN.html
- chilibotAdditionalFile5/ltp1995/html/ARC_ACTININ.html
- chilibotAdditionalFile5/ltp1995/html/ATF_CAMKII.html
- chilibotAdditionalFile5/ltp1995/html/ATF_CAMKIV.html
- chilibotAdditionalFile5/ltp1995/html/ZIF268_ACTIN.html
- chilibotAdditionalFile5/ltp1995/html/CAMKII_CAMKIV.html
- chilibotAdditionalFile5/ltp1995/html/CAMKII_ACTIN.html
- chilibotAdditionalFile5/ltp1995/html/ACTIN_ACTININ.html
- chilibotAdditionalFile5/ltp1995/html/ACTIN_SYNAPTOTAGMIN.html
- chilibotAdditionalFile5/ltp1995/html/ACTIN_SYNAPTOPHYSIN.html
- chilibotAdditionalFile5/ltp1995/html/ACTININ_SYNAPTOPHYSIN.html
- chilibotAdditionalFile5/ltp1995/html/SYNAPTOTAGMIN_SYNAPTOPHYSIN.html
- chilibotAdditionalFile5/ltp1995/html/chilibot.png
- chilibotAdditionalFile5/ltp1995/html/hypo1.png
- chilibotAdditionalFile5/ltp1995/html/hypo4.png
- chilibotAdditionalFile5/ltp1995/html/hypo5.png
- chilibotAdditionalFile5/ltp1995/html/hypo6.png
- chilibotAdditionalFile5/ltp1995/html/hypo7.png
- chilibotAdditionalFile5/ltp1995/html/hypo8.png
- chilibotAdditionalFile5/ltp1995/html/hypo9.png
- chilibotAdditionalFile5/ltp1995/html/hypo2.png
- chilibotAdditionalFile5/ltp1995/html/hypo3.png
- chilibotAdditionalFile5/ltp1995/html/hypo10.png
- chilibotAdditionalFile5/ltp1995/html/LTP_SYNAPTOTAGMIN.html
- chilibotAdditionalFile5/ltp1995/html/PLC_PI-3K.html
- chilibotAdditionalFile5/ltp1995/html/TRKA_PI-3K.html
- chilibotAdditionalFile5/ltp1995/html/ERK_PI-3K.html
- chilibotAdditionalFile5/ltp1995/html/CREB_PI-3K.html
- chilibotAdditionalFile5/ltp1995/html/PI-3K_PKC.html
- chilibotAdditionalFile5/ltp1995/html/PI-3K_PKA.html
- chilibotAdditionalFile5/ltp1995/html/PI-3K_ACTININ.html
- chilibotAdditionalFile5/ltp1995/html/hypo11.png
- chilibotAdditionalFile5/ltp1995/html/hypo12.png
- chilibotAdditionalFile5/ltp1995/html/hypo13.png
- chilibotAdditionalFile5/ltp1995/html/373818.png
- chilibotAdditionalFile5/ltp1995/pmid
- chilibotAdditionalFile5/ltp1995/index.html
- chilibotAdditionalFile5/ltp1995/synop_LTP
- chilibotAdditionalFile5/ltp1995/synop_SYNAPSIN I
- chilibotAdditionalFile5/ltp1995/synop_PLC
- chilibotAdditionalFile5/ltp1995/synop_CREB
- chilibotAdditionalFile5/ltp1995/synop_PKC
- chilibotAdditionalFile5/ltp1995/synop_PKA
- chilibotAdditionalFile5/ltp1995/synop_NMDA
- chilibotAdditionalFile5/ltp1995/synop_AMPA
- chilibotAdditionalFile5/ltp1995/synop_TAU
- chilibotAdditionalFile5/ltp1995/synop_ZIF268
- chilibotAdditionalFile5/ltp1995/synop_CAMKII
- chilibotAdditionalFile5/ltp1995/synop_ACTIN
- chilibotAdditionalFile5/ltp1995/synop_TRKA
- chilibotAdditionalFile5/ltp1995/synop_SYNAPTOTAGMIN
- chilibotAdditionalFile5/ltp1995/synop_SYNAPTOPHYSIN
- chilibotAdditionalFile5/ltp1995/synop_TRKB
- chilibotAdditionalFile5/ltp1995/synop_ERK
- chilibotAdditionalFile5/ltp1995/synop_PI-3K
- chilibotAdditionalFile5/ltp1995/synop_ARC
- chilibotAdditionalFile5/ltp1995/synop_ACTININ
- chilibotAdditionalFile5/ltp1995/synop_ATF
- chilibotAdditionalFile5/ltp1995/synop_CAMKIV
- chilibotAdditionalFile5/ltp1995/aisee.html
- chilibotAdditionalFile5/ltp1995/hypo1.html
- chilibotAdditionalFile5/ltp1995/hypo2.html
- chilibotAdditionalFile5/ltp1995/hypo3.html
[truncated: 576 more entries]
