# Supplementary material for: Content-rich biological network constructed by mining PubMed abstracts
Source: BMC Bioinformatics. 2004 Oct 8;5:147. doi: 10.1186/1471-2105-5-147 (PMC528731; doi:10.1186/1471-2105-5-147)
Supplement: Additional File 5 — The original Chilibot query results of the term "long-term potentiation (LTP)" and 22 other terms, limiting the latest references analyzed to the years 1990, 1995, 2000, and 2004. [file 1471-2105-5-147-S5.bz2 › chilibotAdditionalFile5/ltp1990/synop_LTP]

1969129:::  A possible in vitro model for long term potentiation x_ LTP _y.
 
1969129:::  Second, synergy of IP accumulation in correlation with synergy of neurotransmitter release elicited by mAChR activation and membrane depolarization, suggests a possible role for phospholipase C PLC in the bifurcating control of neurotransmitter release and for the involvement of PLC and voltage sensitive channels in mediation of long term potentiation x_ LTP _y LTP .
 
2761761::: <ArticleTitle>Differential effects of phospholipase inhibitors in long term potentiation x_ LTP _y in the rat hippocampal mossy fiber synapses and Schaffer commissural synapses.
 
2761761::: Bath application of the inhibitors of phospholipases, nordihydroguaiaretic acid NDGA and p bromo phenacyl bromide BPB , to the rat hippocampal slices suppressed long term potentiation x_ LTP _y LTP in Schaffer commissural CA1 pyramidal synapses.
 
2761761:::  On the other hand, neither of the two inhibitors suppressed LTP in mossy fiber CA3 pyramidal cell synapses.
 
2761761:::  These results suggested that the mechanisms of LTP were quite different in the CA1 and CA3 subfields of rat hippocampus in CA1, the involvement of an arachidonate metabolism was strongly suggested.
 
2761761:::  . . . in CA3, an arachidonic acid cascade may not be necessary for LTP.
 
1982236::: <ArticleTitle>Involvement of a protein kinase C dependent process in long term potentiation x_ LTP _y formation in guinea pig superior colliculus slices.
 
1982236:::  Tetanic stimulation to the OL evoked long term potentiation x_ LTP _y LTP in the PSP.
 
1982236:::  To investigate the involvement of the protein kinase C PKC system on the LTP formation in the SC, the effects of PKC activator phorbol ester and PKC inhibitors polymyxin B, melittin and H 7 on the LTP formation have been studied.
 
1982236:::  Tetanic stimulation which could not induce LTP by itself could elicit LTP during application of phorbol esters at the low concentration 3 X 10 12 M .
 
1982236:::  PKC inhibitors such as polymyxin B 10 7 M , melittin 10 8 M and H 7 10 4 M prevented LTP formation.
 
1982236:::  When H 7 was applied once after LTP was formed, the enhanced PSP reduced to the original level.
 
1982236:::  These results strongly indicate the involvement of PKC system on the LTP formation in the SC slices.
 
2213144::: <ArticleTitle>Inhibition of protein kinase C blocks two components of LTP persistence, leaving initial potentiation intact.
 
2213144::: Protein kinase C PKC activity is increased following hippocampal long term potentiation x_ LTP _y LTP.
 
2213144:::  Because phorbol esters have no effect on the initial potentiation produced with HFS, and because PKC activity appears to be related to the persistence of LTP and not to the initial change, we concluded that PKC regulates a post initiation component of LTP.
 
2213144:::  To define the time domain in which PKC activation is necessary for LTP, we studied the effect of the PKC inhibitors polymyxin B PMXB and 1 5 isoquinolinesulfonyl 2 methylpiperazine H 7 micropressure ejected at different time points before and after the induction of LTP.
 
2213144:::  LTP was produced in intact rats with HFS of the perforant path, and inhibitor ejections were made in the molecular layer of the dentate gyrus.
 
2213144:::  PMXB, at either low or high doses, was ineffective in blocking LTP persistence at time points greater than 30 min after HFS.
 
2213144:::  However, in contrast to a high dose of PMXB, a high dose of H 7 inhibited the persistence of LTP when delivered 240 min after HFS.
 
2145833::: We determined whether the beta or gamma protein kinase C PKC subtypes implicated in long term potentiation x_ LTP _y LTP selectively regulates protein F1 phosphorylation.
 
2144782::: Protein kinase C PKC and substrate proteins such as F1 GAP 43 have been previously implicated in the synaptic plasticity of long term potentiation x_ LTP _y LTP .
 
2400904::: Activation of protein kinase C PKC via neurotransmitter coupling processes has been associated with long term potentiation x_ LTP _y LTP or classical conditioning, but whether natural variation in PKC activity affects learning performance remains to be determined.
 
2207675::: <ArticleTitle>The early decay of long term potentiation x_ LTP _y in the hippocampal CA1 region in vitro is reduced by activators of protein kinase C.
 
2207675::: The effect of the exogenous protein kinase C PKC activator phorbol 1 3 diacetate PDAc on the early 0 10 min time course of long term potentiation x_ LTP _y LTP has been studied in the CA1 region of the guinea pig hippocampal slice.
 
2207675:::  As shown previously, following a brief tetanus LTP develops almost linearly towards a peak value within 20 25 s, and decays thereafter rapidly to about a third of the peak value within 10 min after tetanization before a more stable level is reached.
 
2207675:::  In the presence of 1.0 microM PDAc the growth phase of LTP is prolonged to 40 50 s, and the subsequent early decay is reduced.
 
2207675:::  This reduction of the early decay resembles that previously found when increasing the number of afferent impulses of the LTP generating tetanus.
 
2207675:::  The results show that PKC activity is involved in the early stage of LTP development and support the idea that the early phase of LTP represents the same modification process as that underlying the more sustained phase of LTP.
 
2202488:::  The postsynaptic localization of gamma and beta II PKC in CA1 suggests that both PKC subspecies may correlate to long term potentiation x_ LTP _y in the CA1 region contributing to the postsynaptic side.
 
2598047::: Activation of protein kinase C PKC facilitates long term potentiation x_ LTP _y LTP , a model of memory, and increases its substrate protein F1 aka GAP43 phosphorylation in direct relation to synaptic enhancement.
 
2598047:::  Unsaturated fatty acids c FAs which activate purified PKC, when injected into hippocampus, enhance LTP.
 
2812003::: Protein kinase C PKC is believed to have a crucial role in synaptic transmitter release and long term potentiation x_ LTP _y.
 
2812003:::  B 50 has been implicated in the regulation of polyphosphoinositide metabolism and calmodulin binding, and in the mechanisms of neurite outgrowth, long term potentiation x_ LTP _y and transmitter release.
 
2790456::: <ArticleTitle>Phosphoproteins localized to presynaptic terminal linked to persistence of long term potentiation x_ LTP _y LTP quantitative analysis of two dimensional gels.
 
2790456::: Previous findings suggest 1 that altering protein kinase C PKC activity alters the persistence of long term potentiation x_ LTP _y LTP in the intact hippocampal formation.
 
2790456::: and 2 that PKC activity is directly correlated with persistence of LTP in vivo as measured by the in vitro phosphorylation of two major PKC substrates in adult hippocampus, protein F1 and 80k.
 
2790456:::  Using quantitative analysis of two dimensional gels, we report here two additional phosphoproteins of 72 and 55 kDa which were directly correlated to persistence of LTP induced in the intact dorsal hippocampal formation.
 
2790456:::  These membrane vesicle alterations are postulated to underlie the increased synaptic efficacy which marks persistent LTP.
 
2765925::: <ArticleTitle>Dose dependent phorbol ester facilitation or blockade of hippocampal long term potentiation x_ LTP _y relation to membrane cytosol distribution of protein kinase C activity.
 
2765925::: We have proposed that the translocation activation of protein kinase C PKC in synergism with a  calcium  mediated event plays an essential role in hippocampal long term potentiation x_ LTP _y LTP .
 
2765925:::  Measurement of PKC activity in membrane and cytosol indicated that PKC activation is only associated with the persistence phase of LTP.
 
2549638::: <ArticleTitle>Inhibition of postsynaptic PKC or CaMKII blocks induction but not expression of LTP.
 
2549638::: Long term potentiation x_ LTP _y LTP of synaptic transmission is a widely studied cellular example of synaptic plasticity.
 
2549638:::  However, the identity, localization, and interplay among the biochemical signals underlying LTP remain unclear.
 
2549638:::  Induction of LTP is blocked by intracellular delivery of H 7, a general protein kinase inhibitor, or PKC 19 31 , a selective protein kinase C PKC inhibitor, or CaMKII 273 302 , a selective inhibitor of the multifunctional  calcium  calmodulin dependent protein kinase CaMKII .
 
2549638:::  After its establishment, LTP appears unresponsive to postsynaptic H 7, although it remains sensitive to externally applied H 7.
 
2549638:::  Thus both postsynaptic PKC and CaMKII are required for the induction of LTP and a presynaptic protein kinase appears to be necessary for the expression of LTP.
 
2679942::: <ArticleTitle>The role of protein kinase C in long term potentiation x_ LTP _y a testable model.
 
2679942::: With the use of appropriate reagents, LTP may be divided into at least two stages, induction and maintenance.
 
2679942:::  Induction of LTP is dependent upon the activation of the NMDA receptor, and the consequent influx of calcium into the postsynaptic cell.
 
2679942:::  Both correlational evidence measures of PKC activity, protein F1 phosphorylation, and PI turnover and interventive evidence application of PKC inhibitors and activators indicate that PKC activation is necessary for maintenance of the LTP response.
 
2679942:::  In LTP, activation of this pathway may stabilize PKC in an activated state, and thus contribute to maintenance of the potentiated response.
 
2679942:::  LTP maintenance could result from presynaptic alteration increased neurotransmitter release , postsynaptic alteration increases in receptor number or sensitivity, or alterations of postsynaptic morphology , synapse addition, or any of these processes in combination.
 
2679942:::  If LTP maintenance is mediated by presynaptic alteration, as has been indicated by measurement of glutamate release, then one must posit a signal that travels from the postsynaptic to the presynaptic membrane to activate presynaptic PKC.
 
2679942:::  Alternatively, if LTP maintenance is mediated by postsynaptic alteration, a signal contained within the dendritic spine would suffice to activate postsynaptic PKC mediated maintenance processes.
 
2679942:::  We suggest that the contributions of presynaptic and postsynaptic processes to LTP maintenance may be determined by the differential distribution of PKC subtypes and substrates among hippocampal synaptic zones.
 
2918368::: <ArticleTitle>The two major phosphoproteins in growth cones are probably identical to two protein kinase C substrates correlated with persistence of long term potentiation x_ LTP _y.
 
2918368::: Regulation of neural protein kinase C PKC activity appears to directly affect the persistence of long term potentiation x_ LTP _y LTP.
 
2918368:::  In addition, the in vitro phosphorylation of a brain specific PKC substrate, protein F1 Mr 47 kDa, pl 4.5 , has been directly correlated with persistence of LTP Lovinger et al.
 
2803280:::  A possible link between PKC activation and DA release to processes of synaptic long term potentiation x_ LTP _y is discussed.
 
2848709::: <ArticleTitle>Additive feature of long term potentiation x_ LTP _y and phorbol ester induced synaptic enhancement in the mossy fiber CA3 synapse.
 
2848709:::  We examined the relationship between this phorbol ester induced enhancement of synaptic transmission and long term potentiation x_ LTP _y LTP quantitatively in the mossy fiber CA3 synapse of the guinea pig hippocampus in vitro.
 
2848709:::  Potentiating action of 0.5 microM phorbol 1 3 diacetate PDAc on synaptic transmission was almost unaffected by preceding tetanic stimuli which had caused a full development of LTP.
 
2848709:::  Tetanic stimulation induced LTP even after synaptic transmission had been enhanced by 0.5 microM PDAc.
 
2848709:::  Quantitative estimations revealed that PDAc induced synaptic enhancement and LTP were simply additive to each other.
 
2848709:::  The relation between LTP and PKC activation is discussed.
 
2847049::: <ArticleTitle>Persistent protein kinase activity underlying long term potentiation x_ LTP _y.
 
2847049::: Long term potentiation x_ LTP _y LTP of synaptic transmission in the hippocampus is a much studied example of synaptic plasticity.
 
2847049:::  Although the role of N methyl D aspartate NMDA receptors in the induction of LTP is well established, the nature of the persistent signal underlying this synaptic enhancement is unclear.
 
2847049:::  Involvement of protein phosphorylation in LTP has been widely proposed, with protein kinase C PKC and calcium calmodulin kinase type II CaMKII as leading candidates.
 
2847049:::  Here we test whether the persistent signal in LTP is an enduring phosphoester bond, a long lived kinase activator, or a constitutively active protein kinase by using H 7, which inhibits activated protein kinases and sphingosine, which competes with activators of PKC ref.
 
2847049:::  H 7 suppressed established LTP, indicating that the synaptic potentiation is sustained by persistent protein kinase activity rather than a stably phosphorylated substrate.
 
2847049:::  In contrast, sphingosine did not inhibit established LTP, although it was effective when applied before tetanic stimulation.
 
2847049:::  Surprisingly, the H 7 block of LTP was reversible.
 
2847049::: evidently, the kinase directly underlying LTP remains activated even though its catalytic activity is interrupted indicating that such kinase activity does not sustain itself simply through continual autophosphorylation see refs 5 .
 
3179724::: <ArticleTitle>Inhibitors of calmodulin and protein kinase C block different phases of hippocampal long term potentiation x_ LTP _y.
 
3179724::: The effects of a calmodulin CaM inhibitor, which does not influence  calcium  fluxes calmidazolium, RO 24571 , and a new potent inhibitor of protein kinase C K 252b on long term potentiation x_ LTP _y LTP were compared in hippocampal slices.
 
3179724:::  During perfusion with K 252b 50 nM post tetanic potentiation and initial LTP is expressed normally, but thereafter declines back to baseline with a 60 min delay.
 
3179724:::  Our data are in line with current evidence from several laboratories that CaM and protein kinase C PKC dependent processes are involved in LTP and support the hypothesis that CaM mediates initiation.
 
3179724::: PKC mediates mechanisms underlying the maintenance of LTP.
 
2905192::: <ArticleTitle>NMDA receptor blockade prevents the increase in protein kinase C substrate protein F1 phosphorylation produced by long term potentiation x_ LTP _y.
 
2905192::: Recent evidence has implicated activation of the N methyl D aspartate NMDA class of glutamate receptor in the initiation of hippocampal long term potentiation x_ LTP _y LTP , an electrophysiological model of information storage in the brain.
 
2905192:::  A separate line of evidence has suggested that activation of protein kinase C PKC and the consequent phosphorylation of its substrates is necessary for the maintenance of the LTP response.
 
2905192:::  To determine if PKC activation is a consequence of NMDA receptor activation during LTP, we applied the NMDA receptor antagonist drug, DL aminophosphonovalerate APV both immediately prior to and following high frequency stimulation, resulting in successful and unsuccessful blockade of LTP initiation, respectively.
 
2905192:::  Only successful blockade of LTP initiation by prior application of APV was seen to block the LTP associated increase in protein F1 phosphorylation measured in vitro P less than 0.001 by ANOVA .
 
2905192:::  These data provide the first evidence linking two mechanisms associated with LTP, NMDA receptor activation and PKC substrate phosphorylation.
 
3418528::: <ArticleTitle>Synapse specific protein kinase C activation enhances maintenance of long term potentiation x_ LTP _y in rat hippocampus.
 
3418528:::  Protein kinase C PKC stimulators, 12 O tetradecanoyl phorbol 13 acetate TPA or cis unsaturated fatty acid UFA , have been shown to prolong synaptic enhancement induced by long term potentiation x_ LTP _y LTP .
 
3418528:::  To determine if PKC stimulators prolong LTP by acting selectively at synapses given high frequency stimulation or by actions that are not synapse specific e.g. increased postsynaptic excitability we examined the effect of TPA or UFA on input selective enhancement.
 
2833996::: <ArticleTitle>Polymyxin B, an inhibitor of protein kinase C, prevents the maintenance of synaptic long term potentiation x_ LTP _y in hippocampal CA1 neurons.
 
2833996::: The involvement of protein kinase C PKC mediated processes in mechanisms of long term potentiation x_ LTP _y LTP was suggested by recent studies which have demonstrated a correlation between PKC activation and LTP.
 
2833996:::  Therefore, we have examined the induction and maintenance of LTP in rat hippocampal slices in the presence of a relatively selective PKC inhibitor, using extracellular electrophysiological techniques.
 
2833996:::  Bath application of 0.1 100 microM polymyxin B did not influence the occurrence of post tetanic and long term potentiation x_ LTP _y usually seen in test responses 1 and 10 min after a 100 Hz 1 s tetanic stimulation of stratum radiatum fibers.
 
2833996:::  Whereas the EPSP LTP was fully blocked, some potentiation of the population spike still remained, suggesting the independence of PKC of the additional spike E S potentiation for the first 6 h.
 
2833996:::  These results provide direct evidence that the PKC activation is not essential for the initial phase of LTP, but is a necessary condition for a medium and a late, protein synthesis dependent phase in this monosynaptic pathway,i.e. for the maintenance of synaptic LTP.
 
2843394::: <ArticleTitle>Phorbol ester induced hippocampal long term potentiation x_ LTP _y is counteracted by inhibitors of protein kinase C.
 
2843394:::  1988 , the protein kinase C PKC inhibitor polymyxin B prevents the maintenance of electrically induced long term potentiation x_ LTP _y LTP of synaptic transmission to CA1 neurons, indicating that posttranslational phosphorylation processes mediated by PKC are involved in mechanisms underlying this form of synaptic plasticity.
 
2843394:::  1986 is mediated by PKC activation, we have tested polymyxin B as well as the potent PKC inhibitor K 252b during phorbol ester induced LTP.
 
2843394::: the prevented maintenance of electrically induced LTP by polymyxin B is in fact due to inhibition of this kinase.
 
2825923::: <ArticleTitle>Protein kinase C inhibitors eliminate hippocampal long term potentiation x_ LTP _y.
 
2825923::: Recent findings suggest that protein kinase C PKC regulates the persistence of long term potentiation x_ LTP _y LTP .
 
2825923:::  To test the hypothesis that PKC inhibition would decrease persistence of potentiation we applied PKC inhibitors mellitin, polymyxin B, H 7 by micropressure ejection to the intact hippocampus either before or after LTP induction.
 
2825923:::  When inhibitor was given 15 min before LTP, initial potentiation was unaffected, yet responses decayed to baseline levels by 60 min after the onset of potentiation.
 
2825923:::  PKC inhibitor treatment 10 min after LTP onset induced decay of responses to pre LTP baseline levels within 50 min of ejection.
 
2825923:::  Inhibitor applied 60 min after LTP onset induced substantial decay but not to baseline levels.
 
2825923:::  Potentiation was unaffected by inhibitor treatment 4 h after the induction of LTP.
 
2824717::: <ArticleTitle>Enhancement of long term potentiation x_ LTP _y by cis unsaturated fatty acid relation to protein kinase C and phospholipase A2.
 
2824717::: Previous correlative and interventive work from this laboratory has suggested that activation of protein kinase C PKC is important for the maintenance of the hippocampal long term potentiation x_ LTP _y LTP response.
 
2824717:::  One such study demonstrated that application of the cis unsaturated fatty acid, oleate, a newly discovered PKC activator, could prolong the time course of LTP.
 
2824717:::  The present study explored the mechanism of cis unsaturated fatty acid action on LTP produced by perforant path stimulation.
 
2824717:::  This suggests that oleate acts synergistically with the consequences of this stimulation to produce an enhancement of the LTP response.
 
2824717:::  Second, oleate enhancement of LTP was more potent when applied in the perforant path synaptic terminal zone than in the dentate hilus, implying that the site of oleate action is at the synapse where PKC is reported to be enriched .
 
2824717:::  Third, translocation of PKC activity to the membrane was significantly increased after oleate enhanced LTP relative to vehicle controls.
 
2824717:::  Fourth, mepacrine blockade of the  calcium  dependent enzyme phospholipase A2, which releases endogenous oleate from membrane phospholipids, inhibited the time course of a persistent LTP response.
 
2824717:::  This free oleate then could act in synergy with processes that render PKC oleate sensitive to produce a persistent activation of PKC, which is critical for and leads to the persistence of the LTP response.
 
3614346::: <ArticleTitle>Protein kinase C injection into hippocampal pyramidal cells elicits features of long term potentiation x_ LTP _y.
 
3614346::: Long term potentiation x_ LTP _y LTP in the hippocampus is an interesting example of synaptic plasticity because of its induction by physiological discharge rates and its long duration.
 
3614346:::  Injection of the active enzyme elicited long lasting enhancement of synaptic transmission, similar to LTP.
 
3828760::: One hour after long term potentiation x_ LTP _y LTP in the intact hippocampus, a selective increase in protein F1 in vitro phosphorylation was observed in homogenate prepared from dorsal hippocampus.
 
3828760:::  We also confirmed our earlier demonstration of a similar pattern of results 5 min after LTP.
 
3828760::: that membrane PKC activity was increased by translocation from the cytosol following LTP;.
 
3828760:::  We therefore predicted in the present study that protein F1 phosphorylation in a dorsal hippocampal membrane fraction would be related to LTP.
 
3794793::: To study the role of protein kinase C PKC and its substrates in neuronal function, we have investigated the in vitro endogenous phosphorylation of the neuronal phosphoprotein F1 after induction of synaptic plasticity by long term potentiation x_ LTP _y LTP .
 
3794793::: , 1985 after LTP.
 
3010137:::  In mammalian brain PKC is present in high concentrations and has been shown to phosphorylate several substrate phosphoproteins, one of which may be involved in the generation of long term potentiation x_ LTP _y LTP , a long lasting increase in synaptic efficacy evoked by brief, high frequency stimulation.
 
3010137:::  Since the hippocampus contains one of the brain s highest levels of binding sites for phorbol esters and is the site where LTP has been most thoroughly characterized, we examined the effects of phorbol esters on hippocampal synaptic transmission and LTP.
 
3010137:::  We found that phorbol esters profoundly potentiate excitatory synaptic transmission in the hippocampus in a manner that appears indistinguishable from LTP.
 
3010137:::  Furthermore, after maximal synaptic enhancement by phorbol esters, LTP can no longer be elicited.
 
3010137:::  Although the site of synaptic enhancement during LTP is not clearly established, phorbol esters appear to potentiate synaptic transmission by acting primarily at a presynaptic locus since changes in the postsynaptic responses to the putative transmitter, glutamate, cannot account for the increased synaptic responses induced by phorbol esters.
 
3010137:::  These findings, in conjunction with previous biochemical studies, raise the possibility that, in mammalian brain, PKC plays a role in controlling the release of neurotransmitter and may be involved in the generation of LTP.
 
1981559:::  These results ascertain the presence and identity of synaptic NMDA gated ion channels, which are assumed in the current hypothesis about excitotoxicity, long term potentiation x_ LTP _y and learning.
 
2174130::: <ArticleTitle>Long term potentiation x_ LTP _y of electrotonic coupling at mixed synapses.
 
2174130::: Long term potentiation x_ LTP _y of chemical synapses is closely related to memory and learning.
 
2174130:::  Here we report that at mixed synapses between sensory afferents and an identified reticulospinal neuron, the electrotonic coupling potential can be potentiated, as well as the chemically mediated excitatory postsynaptic potential, for a prolonged time period using a stimulation paradigm like that which produces long term potentiation x_ LTP _y in hippocampus.
 
1983778:::  The results demonstrate that a selective N methyl D aspartate receptor antagonist, D 2 amino 5 phosphonovalerate, causes a dose related and correlated impairment of both spatial learning and hippocampal long term potentiation x_ LTP _y in vivo.
 
1983778:::  No dose of D 2 amino 5 phosphonovalerate was found to block long term potentiation x_ LTP _y without affecting spatial learning.
 
1983778:::  These data therefore support the proposed link between long term potentiation x_ LTP _y and certain kinds of learning, and the role of N methyl D aspartate receptors in both processes.
 
1983215:::  NMDA receptors appear to be directly involved in the induction of long term potentiation x_ LTP _y LTP at the hippocampal level, and quisqualate kainate receptors in the expression of LTP.
 
2097583::: <ArticleTitle>The effects of adenosine on the development of long term potentiation x_ LTP _y.
 
2097583::: In previous work we found that a brief period of hypoxia occurring within 1 2 min of high frequency stimulation disrupts the development of long term potentiation x_ LTP _y LTP in the CA1 field of rat hippocampal slices.
 
2097583:::  We now report that extracellular application of adenosine if applied within 1 min but not 5 min after high frequency stimulation similarly prevents LTP.
 
2097583:::  The post stimulation application mode excludes the possibility that adenosine interferes with NMDA receptor activation and its role in initiating LTP.
 
2097583:::  It suggests instead that changes in intracellular control systems linked to adenosine receptors can during a brief vulnerable period interrupt the biochemical processes leading to the expression of long term potentiation x_ LTP _y.
 
1702344:::  This sequence of events may be viewed as a positive feedback and may be of fundamental importance in phenomena such as long term potentiation x_ LTP _y, seizure generation and kindling.
 
2177177::: The expression of long term potentiation x_ LTP _y LTP in area CA1 of hippocampus has been proposed to result from an increased sensitivity of the AMPA quisqualate receptors.
 
2177177:::  These finding suggest that phospholipase A2 may regulate the AMPA quisqualate receptor and could play an important role in the development of LTP.
 
2271944::: <ArticleTitle>NMDA depolarizations and long term potentiation x_ LTP _y are reduced in the aged rat neocortex.
 
2271944:::  A significant long term potentiation x_ LTP _y of the field potential evoked by subcortical white matter stimulation was present in young but not in old slices.
 
1977084::: <ArticleTitle>Two components of long term potentiation x_ LTP _y induced by different patterns of afferent activation.
 
1977084::: Long term potentiation x_ LTP _y LTP of excitatory synaptic transmission could be a mechanism underlying memory.
 
1977084:::  Induction of LTP requires  calcium  influx into postsynaptic neurons through ion channels gated by NMDA N methyl D aspartate receptors in hippocampus area CA1 and dentate gyrus and neocortex.
 
1977084:::  Here we report that a component of LTP not requiring the activation of NMDA receptors can be induced in area CA1.
 
2172769:::  The glycine antagonist could also block the action of synaptically released agonist, as shown by its ability to inhibit the increase in the magnitude of the population spike that follows tetanic stimulation of the hippocampus in vitro long term potentiation x_ LTP _y .
 
2169591:::  Long term potentiation x_ LTP _y of synaptic transmission in the hippocampal pyramidal cell, a form of neuronal plasticity that is thought to represent a cellular correlate of learning and memory, is dependent on  calcium  entry mediated by synaptic activation of glutamate receptors that have a high affinity for NMDA N methyl D aspartate and are located in distal dendrites.
 
2169591:::  Stimuli causing long term potentiation x_ LTP _y at these distal synapses also cause a large local increase in cytosolic  calcium  in the proximal regions of dendrites.
 
2169591:::  We suggest that these high densities of L type  calcium  channels may serve to mediate  calcium  entry into the pyramidal cell body and proximal dendrites in response to summed excitatory inputs to the distal dendrites and to initiate intracellular regulatory events in the cell body in response to the same synaptic inputs that cause long term potentiation x_ LTP _y at distal dendritic synapses.
 
1975645::: Associative stimulation of N methyl D aspartate NMDA receptors and quisqualate ionotropic receptors Qi induces long term potentiation x_ LTP _y at particular glutamatergic synapses.
 
1975645:::  Release of arachidonic acid as a result of stimulation of NMDA receptors has been proposed to play a part in the establishment of long term potentiation x_ LTP _y.
 
1975645:::  These results support a role for the associative activation of Qp and Qi receptors in synaptic plasticity events, including long term potentiation x_ LTP _y at particular synapses.
 
1975639::: <ArticleTitle>Different voltage dependent thresholds for inducing long term depression and long term potentiation x_ LTP _y in slices of rat visual cortex.
 
1975639::: In the hippocampus and neocortex, high frequency tetanic stimulation of an afferent pathway leads to long term potentiation x_ LTP _y LTP of synaptic transmission.
 
1975639:::  In most hippocampal and all neocortical pathways studied so far, the induction of LTP requires the activation of N methyl D aspartate NMDA receptor gated conductances.
 
1975639::: the same tetanic stimulation can induce either LTP or LTD depending on the level of depolarization of the postsynaptic neuron.
 
1975639:::  By applying intracellular current injections or pharmacological disinhibition to modify the depolarizing response of the postsynaptic neuron to tetanic stimulation, we show that the mechanisms of induction of LTD and LTP are both postsynaptic.
 
1975639:::  . . . LTP is induced if this second threshold is reached.
 
1981255::: <ArticleTitle>Glycine facilitates induction of long term potentiation x_ LTP _y of evoked potential in rat hippocampus.
 
1981255::: the effects resulted in production of long term potentiation x_ LTP _y LTP .
 
1981255:::  LTP produced by a longer tetanus 100 Hz, 100 impulses, 2 trains was not significantly influenced.
 
1981255:::  These results demonstrate that glycine can facilitate induction of LTP probably by activating NMDA receptor.
 
2230936::: <ArticleTitle>Induction of long term potentiation x_ LTP _y at hippocampal mossy fiber synapses follows a Hebbian rule.
 
2230936:::  The induction of long term potentiation x_ LTP _y LTP at hippocampal mossy fiber synapses requires an increase in postsynaptic  calcium  i but is independent of N methyl D aspartate NMDA receptor activation.
 
2230936:::  Voltage gated  calcium  channels have been proposed as one alternative source for raising  calcium  i during the induction of LTP.
 
2230936:::  We tested the hypothesis that voltage gated  calcium  channel activation could mediate the induction of LTP by examining whether 1 the induction of mossy fiber LTP was dependent on postsynaptic depolarization and 2 depolarization alone, of a magnitude presumably capable of activating  calcium  channels, was sufficient to induce LTP.
 
2230936:::  Voltage clamping of CA3 neurons between 80 and 100 mV during HFS reversibly blocked the induction of mossy fiber LTP.
 
2230936:::  Conversely, HFS paired with depolarizing current steps under current clamp increased the magnitude of LTP compared with controls.
 
2230936:::  These results indicate that mossy fiber LTP is dependent on postsynaptic depolarization, and presynaptic activation alone was not sufficient to induce mossy fiber LTP.
 
2230936:::  These results suggest that synaptic activation, in addition to postsynaptic depolarization, is required for the induction of mossy fiber LTP.
 
2230936:::  In the presence of APV, pairing of single mossy fiber excitatory postsynaptic potentials EPSPs with postsynaptic depolarization did not potentiate synaptic responses, suggesting that some form of HFS is also required for mossy fiber LTP.
 
2230936:::  These results suggest that the induction of mossy fiber LTP is dependent on both pre and postsynaptic activity and thus follows a Hebbian rule for synaptic modification.
 
2230936:::  In contrast to that demonstrated at Schaffer collateral commissural synapses the induction of mossy fiber LTP may require HFS in addition to postsynaptic depolarization.
 
2168555:::  The model accounts for much of the phenomenology of the induction of long term potentiation x_ LTP _y at a Hebbian synapse in hippocampal region CA1.
 
2168555::: and iv increasing the voltage dependence of the processes underlying long term potentiation x_ LTP _y induction.
 
1976253::: <ArticleTitle>Failure to reverse long term potentiation x_ LTP _y by coupling sustained presynaptic activity and N methyl D aspartate receptor blockade.
 
1976253::: The proposal that long term potentiation x_ LTP _y LTP is a mechanism underlying memory in the mammalian brain rests on a number of properties of LTP that parallel characteristics of memory defined by behavior.
 
1976253:::  LTP is induced at synapses that correlate in their activity, and the signal for induction is calcium influx through N methyl D aspartate NMDA receptor channels.
 
1976253:::  By analogy to the reversibility of behaviorially defined memory, uncorrelated synaptic activity might be expected to reverse LTP, an anti Hebbian effect called long term depression, which has only recently been described in the hippocampus Stanton, P.
 
1976253:::  No enduring synaptic depression nor reversal of LTP could be detected.
 
1978364:::  Particular attention has been focused upon long term potentiation x_ LTP _y LTP , a long lasting, but experimentally induced synaptic change whose physiological properties point to it being a candidate memory mechanism.
 
1978364:::  However, considerations of storage capacity and the possibility of concomitant activity dependent synaptic depression make it unlikely that individual learning experiences will give rise to gross changes in field potentials similar to those that occur in LTP, even if learning and LTP utilize common neural mechanisms.
 
1978364:::  One way of investigating the functional significance of LTP is to use selective antagonists of those excitatory amino acid receptors whose activation is essential for its induction.
 
2171955::: Inescapable, but not escapable, stress inhibits the induction of Long Term Potentiation x_ LTP _y LTP in the CA1 region of hippocampus, a process that is dependent upon activation of the N methyl D aspartate NMDA subtype of glutamate receptor.
 
1978790::: <ArticleTitle>NMDA dependent induction of long term potentiation x_ LTP _y in afferent and association fiber systems of piriform cortex in vitro.
 
1978790::: Long term potentiation x_ LTP _y LTP was demonstrated in a slice preparation of piriform olfactory cortex.
 
1978790:::  LTP could be reliably induced in both afferent and association fiber pathways.
 
1978790:::  2 Amino 5 phosphonovalerate APV blocked induction of LTP in both pathways, indicating that N methyl D aspartate NMDA receptor activation is required for induction.
 
2213602:::  Long term depression LTD of the evoked PSP was observed in fourteen cells and long term potentiation x_ LTP _y LTP in ten cells.
 
2213602:::  In 64% of the cells that showed LTD and 70% of those that showed LTP of synaptic efficacy, the latency of the enhanced or depressed component of the PSP was the same as the control.
 
2167544:::  The role of AMPA receptors in the maintenance of long term potentiation x_ LTP _y is also discussed.
 
2114039::: <ArticleTitle>Comparison of two forms of long term potentiation x_ LTP _y in single hippocampal neurons.
 
2114039:::  In the vertebrate nervous system, the best understood long lasting change in synaptic strength is long term potentiation x_ LTP _y LTP in the CA1 region of the hippocampus.
 
2114039:::  Single CA3 hippocampal pyramidal cells receive excitatory inputs from associational commissural fibers and from the mossy fibers of dentate granule cells and both pathways exhibit LTP.
 
2114039:::  Although the induction of associational commissural LTP requires in the postsynaptic cell N methyl D aspartate NMDA receptor activation, membrane depolarization, and a rise in calcium, mossy fiber LTP does not.
 
2114039:::  Paired pulse facilitation, which is an index of increased transmitter release, is unaltered during associational commissural LTP but is reduced during mossy fiber LTP.
 
2114039:::  Thus, both the induction and the persistent change may be presynaptic in mossy fiber LTP but not in associational commissural LTP.
 
1972782::: In the CA1 hippocampal region, intracellular calcium is a putative second messenger for the induction of long term potentiation x_ LTP _y LTP , a persistent increase of synaptic transmission produced by high frequency afferent fibre stimulation.
 
1972782:::  Because LTP in this region is blocked by the NMDA N methyl D aspartate receptor antagonist AP5 DL 2 amino 5 phosphonovaleric acid and the calcium permeability of NMDA receptors is controlled by a voltage dependent magnesium block, a model has emerged that suggests that the calcium permeability of NMDA receptor coupled ion channels is the biophysical basis for LTP induction.
 
1972782:::  We have performed microfluorometric measurements in individual CA1 pyramidal cells during stimulus trains that induce LTP.
 
1972782:::  The results directly confirm the calcium rise predicted by NMDA receptor models of LTP induction.
 
2169959::: Recent hypotheses suggesting a critical role of glutamate receptors in hippocampal long term potentiation x_ LTP _y and memory processing suggested a closer examination of this transmitter s effect on memory processing in an in vivo setting.
 
1972778:::  NMDA antagonists such as AP5 prevent induction of long term potentiation x_ LTP _y, an activity dependent enhancement of synaptic efficacy mediated by neural mechanisms that might also underlie learning and memory.
 
2204470::: <ArticleTitle>The NMDA antagonist, MK 801, suppresses long term potentiation x_ LTP _y, kindling, and kindling induced potentiation in the perforant path of the unanesthetized rat.
 
2204470::: Antagonism of NMDA mediated transmission by MK 801 has been shown to block long term potentiation x_ LTP _y LTP in vitro and delay electrical kindling of the amygdala.
 
2204470:::  MK 801 0.1 and 1.0 mg kg blocked induction of LTP of the perforant path in the unanesthetized animal measured 24 h after train delivery.
 
1975761::: <ArticleTitle>Glycine synergistically potentiates the enhancement of LTP induced by a sulfhydryl reducing agent.
 
1975761::: Two selective modulators of N methyl D aspartate NMDA receptor function, dithiothreitol DTT and glycine, each dramatically enhanced long term potentiation x_ LTP _y LTP in area CA1 of the hippocampus slice.
 
1975761:::  Kynurenate, but not strychnine, antagonized the modulatory effect of glycine on LTP, while 2 amino 5 phosphonovalerate blocked LTP in all cases.
 
1975761:::  Neither oxidation with 5 5 dithio bis 2 nitrobenzoic acid nor exposure to the oxidized form of DTT had any effect on LTP.
 
1974337:::  Tetanus induced long term potentiation x_ LTP _y LTP was blocked by 50 microM D,L 2 amino 5 phosphonovalerate APV as previously reported by others.
 
1975212::: <ArticleTitle>Masking effect of NMDA receptor antagonists on the formation of long term potentiation x_ LTP _y LTP in superior colliculus slices from the guinea pig.
 
1975212:::  Long term potentiation x_ LTP _y LTP in the SGL was induced by tetanic stimulation 50 Hz, 20 s to the OL.
 
1975212:::  The LTP formation was facilitated by the removal of  magnesium  from the medium.
 
1975212:::  The effects of glutamate antagonists D amino 5 phosphonovalerate D APV , gamma D glutamylglycine gamma DGG , and 5 methyl 1 1 dihydro 5H dibenzo, a,d cycloheptene 0 imine maleate MK 801 on the induction of LTP were investigated.
 
1975212:::  D APV 100 microM or gamma DGG 1 mM masked the expression of LTP by tetanic stimulation, however LTP was induced after removal of the agents.
 
1975212:::  LTP formation was observed without further tetanic stimulation following the removal of D APV from the medium even 80 min after the tetanic stimulation.
 
1975212:::  LTP once formed was not influenced by application of D APV.
 
2177177::: The expression of long term potentiation x_ LTP _y LTP in area CA1 of hippocampus has been proposed to result from an increased sensitivity of the AMPA quisqualate receptors.
 
2177177:::  These finding suggest that phospholipase A2 may regulate the AMPA quisqualate receptor and could play an important role in the development of LTP.
 
2167544:::  The role of AMPA receptors in the maintenance of long term potentiation x_ LTP _y is also discussed.
 
1975272:::  The amplitudes of the potentiation were not changed by the formation of long term potentiation x_ LTP _y.
 
2163119::: <ArticleTitle>Glycine site associated with the NMDA receptor modulates long term potentiation x_ LTP _y.
 
2163119:::  In this study, we have tested the effect of the most potent and selective of these compounds, 7 chlorokynurenic acid Cl Kyn , on the induction of long term potentiation x_ LTP _y, an event known to involve activation of NMDA receptors.
 
2163119:::  It was found that 30 microM Cl Kyn reversibly abolished the development of both short term and long term potentiation x_ LTP _y in the CA1 region of hippocampal slices.
 
2163119:::  However, blockade of long term potentiation x_ LTP _y by Cl Kyn was completely reversed by simultaneous application of the glycine site agonist D serine and thus must be attributed to its interaction with the glycine site.
 
6145511::: hypotheses such as the  calcium  activated protease hypothesis of long term potentiation x_ LTP _y are assessed in terms of the new binding site receptor classification scheme, and experiments are suggested which will clarify and expand this exciting area in the future.
 
3958783::: <ArticleTitle>Conductance mechanism responsible for long term potentiation x_ LTP _y in monosynaptic and isolated excitatory synaptic inputs to hippocampus.
 
3958783::: The biophysical mechanisms underlying long term potentiation x_ LTP _y LTP were investigated in identifiable and monosynaptic excitatory inputs to hippocampal neurons.
 
3958783:::  The results provide the first insights into the conductance changes that are responsible for the expression of LTP.
 
3958783:::  LTP was induced by tetanically stimulating the mossy fiber input for 1 s at 100 Hz.
 
3958783:::  Before and 20 min to 1 h after inducing LTP, we attempted to measure the mean excitatory postsynaptic potential EPSP amplitude, intrasomatic current voltage relationship to a step RN or alpha function AN current waveform, membrane time constant tau m , spike threshold T50 , peak excitatory postsynaptic current amplitude IP , synaptic conductance increase delta G , and synaptic reversal potential VR .
 
3958783:::  The induction of LTP increased the mean SE EPSP amplitude form 10.5 1.4 mV during the control period to 16.8 2.4 mV after the induction of LTP n = 14.
 
3958783:::  The mean value of IP increased from 1.1 0.2 nA during the control period to 1.8 0.3 nA after inducing LTP n = 15.
 
2549638::: <ArticleTitle>Inhibition of postsynaptic PKC or CaMKII blocks induction but not expression of LTP.
 
2549638::: Long term potentiation x_ LTP _y LTP of synaptic transmission is a widely studied cellular example of synaptic plasticity.
 
2549638:::  However, the identity, localization, and interplay among the biochemical signals underlying LTP remain unclear.
 
2549638:::  Induction of LTP is blocked by intracellular delivery of H 7, a general protein kinase inhibitor, or PKC 19 31 , a selective protein kinase C PKC inhibitor, or CaMKII 273 302 , a selective inhibitor of the multifunctional  calcium  calmodulin dependent protein kinase CaMKII .
 
2549638:::  After its establishment, LTP appears unresponsive to postsynaptic H 7, although it remains sensitive to externally applied H 7.
 
2549638:::  Thus both postsynaptic PKC and CaMKII are required for the induction of LTP and a presynaptic protein kinase appears to be necessary for the expression of LTP.
 
2549423::: <ArticleTitle>An essential role for postsynaptic calmodulin and protein kinase activity in long term potentiation x_ LTP _y.
 
2549423::: The phenomenon of long term potentiation x_ LTP _y LTP , a long lasting increase in the strength of synaptic transmission which is due to brief, repetitive activation of excitatory afferent fibres, is one of the most striking examples of synaptic plasticity in the mammalian brain.
 
2549423:::  In the CA1 region of the hippocampus, the induction of LTP requires activation of NMDA N methyl D aspartate receptors by synaptically released glutamate with concomitant postsynaptic membrane depolarization.
 
2549423:::  Although calcium has been shown to be a necessary trigger for LTP refs 1 2 , little is known about the immediate biochemical processes that are activated by calcium and are responsible for LTP.
 
2549423:::  Extracellular application of protein kinase inhibitors to the hippocampal slice preparation blocks the induction of LTP refs 21 23 but it is unclear whether this is due to a pre and or postsynaptic action.
 
2549423:::  We have found that intracellular injection into CA1 pyramidal cells of the protein kinase inhibitor H 7, or of the calmodulin antagonist calmidazolium, blocks LTP.
 
2549423:::  Furthermore, LTP is blocked by the injection of synthetic peptides that are potent calmodulin antagonists and inhibit CaM KII auto and substrate phosphorylation.
 
2549423:::  These findings demonstrate that in the postsynaptic cell both activation of calmodulin and kinase activity are required for the generation of LTP, and focus further attention on the potential role of CaM KII in LTP.
 
2847049::: <ArticleTitle>Persistent protein kinase activity underlying long term potentiation x_ LTP _y.
 
2847049::: Long term potentiation x_ LTP _y LTP of synaptic transmission in the hippocampus is a much studied example of synaptic plasticity.
 
2847049:::  Although the role of N methyl D aspartate NMDA receptors in the induction of LTP is well established, the nature of the persistent signal underlying this synaptic enhancement is unclear.
 
2847049:::  Involvement of protein phosphorylation in LTP has been widely proposed, with protein kinase C PKC and calcium calmodulin kinase type II CaMKII as leading candidates.
 
2847049:::  Here we test whether the persistent signal in LTP is an enduring phosphoester bond, a long lived kinase activator, or a constitutively active protein kinase by using H 7, which inhibits activated protein kinases and sphingosine, which competes with activators of PKC ref.
 
2847049:::  H 7 suppressed established LTP, indicating that the synaptic potentiation is sustained by persistent protein kinase activity rather than a stably phosphorylated substrate.
 
2847049:::  In contrast, sphingosine did not inhibit established LTP, although it was effective when applied before tetanic stimulation.
 
2847049:::  Surprisingly, the H 7 block of LTP was reversible.
 
2847049::: evidently, the kinase directly underlying LTP remains activated even though its catalytic activity is interrupted indicating that such kinase activity does not sustain itself simply through continual autophosphorylation see refs 5 .
 
2370554::: <ArticleTitle>Posttetanic long term potentiation x_ LTP _y in rat dentate area increases postsynaptic 411B immunoreactivity.
 
2370554:::  The aim of this study was to investigate whether 411B immunoreactivity is changed in various hippocampal subregions by post tetanic long term potentiation x_ LTP _y LTP .
 
2370554:::  LTP was elicited in freely moving rats by applying four trains of 300 square wave pulses frequency 200 Hz, pulse duration 0.2 ms, and intensity 300 mA into the right perforant path.
 
2370554:::  CA3, and CA4 dentate area hippocampal subfields as well as in visual cortex, cerebellum, and olfactory bulb dissected from LTP rats, and compared to passive controls.
 
2326262::: The calcium dependent proteolysis of fodrin has been implicated in the regulation of secretion, neutrophil and platelet activation, and long term potentiation x_ LTP _y in neurons.
 
2901898:::  The value of the hippocampal fractions for studies on long term potentiation x_ LTP _y and on kindling in the hippocampus is discussed.
 
3413824::: <ArticleTitle> Actin study of the synapses of surviving hippocampal slices during long term potentiation x_ LTP _y </ArticleTitle>. 
 
3614346::: <ArticleTitle>Protein kinase C injection into hippocampal pyramidal cells elicits features of long term potentiation x_ LTP _y.
 
3614346::: Long term potentiation x_ LTP _y LTP in the hippocampus is an interesting example of synaptic plasticity because of its induction by physiological discharge rates and its long duration.
 
3614346:::  Injection of the active enzyme elicited long lasting enhancement of synaptic transmission, similar to LTP.
 
2992787::: A number of experimental procedures which induce increased electrical activity including long term potentiation x_ LTP _y were shown to be accompanied by morphometric changes in dendritic spines.
 
