# Supplementary material for: Content-rich biological network constructed by mining PubMed abstracts
Source: BMC Bioinformatics. 2004 Oct 8;5:147. doi: 10.1186/1471-2105-5-147 (PMC528731; doi:10.1186/1471-2105-5-147)
Supplement: Additional File 5 — The original Chilibot query results of the term "long-term potentiation (LTP)" and 22 other terms, limiting the latest references analyzed to the years 1990, 1995, 2000, and 2004. [file 1471-2105-5-147-S5.bz2 › chilibotAdditionalFile5/ltp1990/synop_PLC]

1969129:::  Second, synergy of IP accumulation in correlation with synergy of neurotransmitter release elicited by mAChR activation and membrane depolarization, suggests a possible role for phospholipase C PLC in the bifurcating control of neurotransmitter release and for the involvement of PLC and voltage sensitive channels in mediation of long term potentiation x_ LTP _y LTP .
 
2761761:::  BPB did not suppress phosphatidylinositol specific phospholipase C PI PLC activity of the slices.
 
2147663:::  Endocytosis of immune complexes was inhibited by antibodies directed to cell membrane phospholipase C PLC and A2 PLA2 maximal inhibition obtained was 57% and 28%, respectively , being almost abolished by these antibodies if used in combination up to 91% inhibition .
 
2147663:::  It is concluded that Fc gamma receptor induced activation of PLC and PLA2 triggers endocytosis by activation of PKC.
 
2211670::: Treatment of a variety of cells and tissues with 12 O tetradecanoylphorbol 13 acetate TPA , an activator of protein kinase C PKC results in the inhibition of receptor coupled inositol phospholipid specific phospholipase C PLC activity.
 
2211670:::  To determine whether or not the targets of TPA activated PKC include one or more isozymes of PLC, studies were carried out with PC12, C6Bu1, and NIH 3T3 cells, which contain at least three PLC isozymes, PLC beta, PLC gamma, and PLC delta.
 
2211670:::  Treatment of the cells with TPA stimulated the phosphorylation of serine residues in PLC beta, but the phosphorylation state of PLC gamma and PLC delta was not changed significantly.
 
2211670:::  Phosphorylation of bovine brain PLC beta by PKC in vitro resulted in a stoichiometric incorporation of phosphate at serine 887, without any concomitant effect on PLC beta activity.
 
2211670:::  We propose, therefore, that rather than having a direct effect on enzyme activity, the phosphorylation of PLC beta by PKC may alter its interaction with a putative guanine nucleotide binding regulatory protein and thereby prevent its activation.
 
1698145::: Recent studies have shown that the receptor for epidermal growth factor EGF can associate with and tyrosine phosphorylate the gamma isozyme of phosphoinositide PtdIns specific phospholipase C PLC gamma , suggesting a possible mechanism for activation of PtdIns hydrolysis by EGF.
 
1698145:::  In the present study, the coupling between PtdIns hydrolysis and PLC gamma tyrosine phosphorylation in WB liver epithelial cells was examined.
 
1698145:::  Peak levels of P Tyr PLC gamma, measured by anti P Tyr immunoblotting, occurred at 0.5 2 min of EGF treatment and coincided with the onset of 3H inositol phosphate production.
 
1698145:::  The termination of PtdIns hydrolysis after EGF stimulation was accompanied by return of P Tyr PLC gamma to near basal levels.
 
1698145:::  Activation of protein kinase C PKC with a phorbol ester inhibited IC50 = 3 10 nM both EGF dependent PtdIns hydrolysis and PLC gamma phosphorylation by more than 90%.
 
1698145:::  At physiological ionic strength, monoclonal antibodies to PLC gamma specifically precipitated in addition to PLC gamma the EGF receptor and at least six other P Tyr proteins from extracts of EGF treated cells.
 
1698145:::  In conclusion, EGF stimulated tyrosine phosphorylation of PLC gamma is broadly correlated with stimulation of PtdIns hydrolysis, consistent with a role for tyrosine phosphorylation in PLC activation.
 
1698145:::  The attendant diacylglycerol release and activation of PKC may terminate PLC gamma activation, in part by inhibiting PLC gamma phosphorylation by the EGF receptor.
 
1698145:::  Our results suggest further that PKC may exert regulatory effects by altering the relationship of PLC gamma to its associated P Tyr proteins.
 
2124475::: In primary hypertension, phospholipase C PLC is hypersensitive in several target tissues platelets, vascular smooth muscle cells, aortic fibroblasts .
 
2124475:::  Protein kinase C PKC and myosin light chain kinase MLCK , which are physiologically activated by PLC triggered second messengers diacylglycerol and  calcium  ions, respectively , phosphorylate specific proteins closely involved in the cell functional responses.
 
2124475:::  In this study, we have examined and compared between platelets of spontaneously hypertensive rats SHR and their normotensive controls Wistar Kyoto WKY , the patterns of protein phosphorylation obtained either with the receptor mediated agonist thrombini.e. which acts via PLC or with direct activators of the protein kinases, PKC and MLCK.
 
2163545::: Platelet derived growth factor PDGF induction of DNA synthesis is believed to involve activation of phospholipase C PLC and subsequent accumulation of inositol ,5 triphosphate I ,5 P3 , increase in intracellular  calcium  , activation of protein kinase C PKC , and receptor down regulation.
 
2163545:::  Removal of genistein and PDGF resulted in DNA synthesis without the occurrence of PLC activation.
 
2113056:::  Under those conditions, AVP induced PGI2 production did not correlate either with PMA induced membranous PKC activity or with AVP induced PLC activation.
 
2113056:::  Thus, the possibility is raised that, while inhibiting AVP induced PLC activation, PMA induced PKC activation increases the  calcium  sensitivity of the cellular signaling system leading to PGI2 production.
 
2347922:::  Exposure of endothelial monolayers to phospholipase C PLC , which increases membrane phosphatidylinositide turnover, or to alpha thrombin also induced concentration dependent activation of PKC and increases in 125I albumin endothelial permeability.
 
2347922:::  The thrombin and PLC induced permeability increases were inhibited by H7, but not by HA1004.
 
2347922:::  The activation of endothelial PKC directly by PMA or OAG and by PLC and alpha thrombin increases the transendothelial albumin permeability, indicating that PKC activation is an important signal transduction pathway by which extracellular mediators increase endothelial macromolecular transport.
 
2194785:::  Activation of PLC is most likely mediated by a pertussis toxin insensitive GTP binding protein Gp .
 
2194785::: 3 GnRH stimulation of PLC activity is most likely mediated by Gp whereas some  calcium  mobilizing ligands operate via Gi.
 
2158513:::  The different effect of PKC stimulation on PI metabolism in Jurkat cells and T lymphoblasts reveals heterogeneity of PLC regulation in T lymphocytes.
 
2159283::: We have previously reported that epidermal growth factor EGF activates phospholipase A2 PLA2 independently of phospholipase C PLC in renal mesangial cells.
 
2159283:::  In this study we use NIH 3T3 cell lines transfected with the normal EGF receptor HER14 cells or with EGF receptor defective in tyrosine kinase activity K721A cells , to determine whether the intrinsic tyrosine kinase activity of the EGF receptor is required for the PLC independent activation of PLA2.
 
2159283:::  We conclude that the tyrosine kinase activity of the EGF receptor is necessary for the PLC independent stimulation of PLA2 by EGF.
 
2155534::: The parathyroid hormone PTH receptor is coupled via a guanine nucleotide binding regulatory protein G protein to phospholipase C PLC .
 
2155534:::  Binding of PTH to its receptor leads to activation of PLC with the subsequent hydrolysis of phosphatidylinositol bisphosphate to inositol ,5 trisphosphate IP3 and diacylglycerol DAG .
 
2155534:::  Activation of PLC may be important in modulating the well known effects of PTH on bone and kidney and also may be relevant to recently described actions, such as the possible role of PTH as a growth factor in skeletal tissue.
 
2135207:::  The phospholipase C PLC inhibitor neomycin 10 mM inhibited endothelin induced contractions and it also affected the rate of force development.
 
2135207:::  Moreover, the potent vasoconstrictor properties of endothelin on rabbit pulmonary veins involves activation of both PLC and PKC, but not PLA2.
 
2600081:::  Phospholipase C from Clostridium perfringens PLC Cp , which generates diacylglycerol from membrane phospholipids, and 4 beta phorbol 12 beta myristate 13 alpha acetate PMA induced increases in glucose transport activity assessed using 3 O methylglucose transport that were approximately 80 and approximately 20% as great, respectively, as that induced by a maximal insulin stimulus.
 
2600081:::  PLC Cp and PMA both caused a approximately 2 fold increase in membrane associated PKC activity.
 
2600081:::  Neither the submaximal nor maximal effects of PLC Cp and insulin on glucose transport were additive, suggesting that PLC Cp interferes with insulin action.
 
2600081:::  The maximal effects of PLC Cp and hypoxia or muscle contractions were also not additive.
 
2600081:::  However, the submaximal effects of hypoxia and PLC Cp were completely additive.
 
2600081:::  These findings raise the possibility that PLC Cp stimulates glucose transport by the exercise hypoxia activated, not the insulin activated, pathway in skeletal muscle.
 
2600081:::  Exposure to PLC Cp activated glycogen phosphorylase and potentiated twitch tension in response to electrical stimulation, providing evidence that PLC Cp increases cytoplasmic  calcium  concentration.
 
2600081:::  Dantrolene, an inhibitor of  calcium  release from the sarcoplasmic reticulum, completely blocked both the activation of phosphorylase and the stimulation of glucose transport by PLC Cp.
 
2600081:::  These findings provide evidence that an increase in cytoplasmic  calcium  concentration is involved in the activation of glucose transport in skeletal muscle by PLC Cp.
 
2676193::: amplification of  calcium  release from endoplasmic reticulum by a highly cooperative step in the opening of  calcium  channels by InsP3, and  calcium  dependent feedback enhancement of PLC function.
 
2742575:::  The proliferative and antiproliferative actions of PKC were abolished in parallel with the loss of the down regulation sensitive component of PKC, but the inhibitory actions in the whole blood serum WBS induced phospholipase C PLC reactions and intracellular  calcium  mobilization were not affected.
 
2742575:::  These results indicate that the type III isozyme is responsible for the proliferative and antiproliferative actions and suggest that the unidentified isozyme s is involved in the inhibitory actions in the WBS induced PLC reactions and intracellular  calcium  mobilization in rabbit aortic SMC.
 
2761347::: The possible involvement of protein kinase C activation in regulating PAF stimulated PLC activity was studied in rabbit platelets.
 
2761347:::  This study demonstrates that PAF stimulated PLC activity is negatively affected by protein kinase C PKC activation.
 
2761347::: inhibition of PKC activity did not prevent desensitization of PLC by PAF.
 
2849940:::  Although pertussis toxin PT treatment caused ADP ribosylation in both NIH3T3 cells and NG108 15 cells, the BK induced Ins ,5 P3 formation was considerably reduced in the former cells but not in the latter cells, suggesting that PT sensitive and PT insensitive GTP binding proteins are involved in phosphoinositide phospholipase C PI PLC activation in fibroblasts and neuroblastoma cells, respectively.
 
3427220:::  The treatment of human peripheral blood leukocytes PBL with monospecific antibodies against phospholipase C PLC produced a dose dependent inhibition up to 100% of PHA 10 micrograms ml or ConA 25 micrograms ml proliferative effects.
 
3427220:::  Thus, the activation of membrane bound PLC is a sine qua non condition for lectin induced proliferation of T lymphocytes.
 
3427220:::  The key role of PLC versus protein kinase C PKC is stressed by the fact that the inhibition of PKC with Hidaka s compound H 7 40 microM produced only a partial blockade about 25% of lectin mitogenic effect.
 
2172463:::  The agonist induced 3H AA release was reduced by quinacrine at concentrations that inhibited phospholipase A2 PLA2 but affected neither the activity of phospholipase C PLC nor the hydrolysis of phosphoinositides induced by glutamate or quisqualate.
 
2172463:::  Thus, the increased formation of AA was due to the receptor mediated activation of PLA2 rather than to the action of PLC followed by diacylglycerol lipase.
 
2154675::: The effect of phospholipase C PLC treatment of rat brain membranes on the binding properties of excitatory amino acid receptors was investigated using both a phosphsphatidylcholine hydrolyzing PLC from Clostridium perfringens and a phosphatidylinositol specific PLC from Bacillus thuringiensis.
 
2154675:::  PLC from C. perfringens produced an increased affinity of the quisqualate DL alpha amino 3 hydroxy 5 methylisoxazole 4 propionic acid AMPA receptor for its ligand.
 
2154675:::  Both kinetic analysis and equilibrium saturation experiments indicated that PLC treatment produced a decrease in affinity for 3H N 1 thienyl cyclohexyl piperidine 3H TCP , a ligand for the N methyl D aspartate NMDA receptor associated ionic channel, when the channel was fully activated by high concentrations of glutamate and glycine but increased its binding under conditions in which the channel was presumably closed.
 
2154675:::  Binding of 3H glutamate and 3H glycine to the NMDA receptors was not modified by PLC treatment, but there was a large decrease in the binding of the NMDA antagonist 3H 3 2 carboxypiperazine 4 yl propyl 1 phosphonic acid.
 
2154675:::  Stimulation by glycine of 3H glutamate binding was also abolished following PLC treatment.
 
2154675:::  In contrast to PLC from C. perfringens, phosphatidylinositol specific PLC treatment did not detectably modify the binding properties of the quisqualate AMPA receptor or the NMDA receptor channel.
 
2154675::: The effect of phospholipase C PLC treatment of rat brain membranes on the binding properties of excitatory amino acid receptors was investigated using both a phosphsphatidylcholine hydrolyzing PLC from Clostridium perfringens and a phosphatidylinositol specific PLC from Bacillus thuringiensis.
 
2154675:::  PLC from C. perfringens produced an increased affinity of the quisqualate DL alpha amino 3 hydroxy 5 methylisoxazole 4 propionic acid AMPA receptor for its ligand.
 
2154675:::  Both kinetic analysis and equilibrium saturation experiments indicated that PLC treatment produced a decrease in affinity for 3H N 1 thienyl cyclohexyl piperidine 3H TCP , a ligand for the N methyl D aspartate NMDA receptor associated ionic channel, when the channel was fully activated by high concentrations of glutamate and glycine but increased its binding under conditions in which the channel was presumably closed.
 
2154675:::  Binding of 3H glutamate and 3H glycine to the NMDA receptors was not modified by PLC treatment, but there was a large decrease in the binding of the NMDA antagonist 3H 3 2 carboxypiperazine 4 yl propyl 1 phosphonic acid.
 
2154675:::  Stimulation by glycine of 3H glutamate binding was also abolished following PLC treatment.
 
2154675:::  In contrast to PLC from C. perfringens, phosphatidylinositol specific PLC treatment did not detectably modify the binding properties of the quisqualate AMPA receptor or the NMDA receptor channel.
 
1702622::: Previous studies have demonstrated enhanced phosphorylation of phospholipase C tau PLC tau , a key regulatory enzyme in phosphoinositide metabolism, in cells treated with platelet derived growth factor PDGF and epidermal growth factor, both of which act via specific receptor tyrosine kinases.
 
1702622:::  Increased phosphorylation of PLC t 2 3 fold was evident within 5 10 min of addition of isobutylmethylxanthine IBMX and either cholera toxin or forskolin to cells, and persisted for at least 3 h.
 
1702622:::  Treatment of cells with cyclic AMP agonists also enhanced, with similar kinetics, the phosphorylation of a 76 kDa protein co precipitated by anti PLC tau monoclonal antibodies.
 
1702622:::  These findings suggest that PLC tau, and perhaps the 76 kDa co precipitated protein, are substrates of cyclic AMP dependent protein kinase in BALB c 3T3 cells however, the lack of effect of cyclic AMP elevation on PDGF stimulated inositol phosphate formation indicates that the intrinsic activity of PLC tau is unaltered by cyclic AMP mediated phosphorylation.
 
1968926:::  In addition, using permeabilized lymphoma cells, we have found that 1 GTP or GTP tau S augments, and pertussis toxin inhibits, phospholipase C PLC activity and receptor capping.
 
1968926::: and 2 the addition of lymphoma 41 kDa Gi alpha like protein stimulates PLC activity and receptor patching capping, and reverses the inhibitory effect of pertussis toxin on both activity and receptor patching capping.
 
2122640::: ATP stimulates arachidonic acid release and prostaglandin biosynthesis most likely via phospholipase A2 PLA2 activation and phospholipase C PLC activation in cultured rabbit coronary microvessel endothelial cells.
 
2122640:::  In contrast, activation of G proteins with GTP tau S or AlF4 stimulates both prostaglandin synthesis and PLC.
 
2122640:::  These observations suggest that PLC activation by ATP involves a G protein s that is not ADP ribosylated by pertussis toxin and further, that ATP activation of prostaglandin biosynthesis appears to involve a different, pertussis toxin sensitive, G protein.
 
3022846:::  In the present study, direct evidence has been obtained that two human hepatoma cell lines, Hep G2 and PLC PRF 5, synthesize and secrete FXIII B protein.
 
3022846:::  Further analysis of concentrated Hep G2 serum free conditioned medium SFCM and cell lysate by immunoblotting following nondenaturing agarose gel electrophoresis demonstrated the FXIII A protein as well as the B protein and also revealed synthesis and secretion of the A and B proteins by PLC PRF 5.
 
1966040:::  The differences in affinity for PIP2 parallel the ability of these three profilins to inhibit PIP2 hydrolysis by soluble phospholipase C PLC .
 
1968926:::  In addition, using permeabilized lymphoma cells, we have found that 1 GTP or GTP tau S augments, and pertussis toxin inhibits, phospholipase C PLC activity and receptor capping.
 
1968926::: and 2 the addition of lymphoma 41 kDa Gi alpha like protein stimulates PLC activity and receptor patching capping, and reverses the inhibitory effect of pertussis toxin on both activity and receptor patching capping.
 
2297226::: Trypsin causes rapid activation of intact platelets that mimics many actions of thrombin, including the stimulation of phospholipase C PLC .
 
2297226:::  We have examined the effects of thrombin and trypsin on PLC in a platelet membrane preparation using exogenous 3H phosphatidylinositol bisphosphate PIP2 as substrate.
 
2297226:::  alpha and gamma Thrombins also stimulated PLC induced hydrolysis of PIP2 in membranes.
 
2297226:::  Activation of membrane bound PLC persisted after removal of thrombin and trypsin.
 
2297226:::  We examined the question of whether calpain was involved in the observed PLC activation by thrombin and trypsin.
 
2297226:::  Moreover, when PLC was assayed in the membranes, the addition of  calcium  activated neutral proteinases did not increase the rate of hydrolysis of either PIP or PIP2.
 
2297226:::  Our results show that proteases such as trypsin and thrombin are able to stimulate membrane bound PLC, but this activation does not seem to be related to calpain.
 
3138137:::  Human hepatoma cells PLC PRF5 were exposed to each cytokine separately for 20 h, and the effect was then studied at the protein and RNA level.
 
2458938:::  Furthermore, interferon alpha IFN alpha as well as interferon gamma IFN gamma directly stimulate, in a dose and time dependent manner, beta 2 microglobulin synthesis by human hepatoma cells Mz Hep 1 and PLC PRF5 and murine hepatocyte primary cultures.
 
