# Supplementary material for: Content-rich biological network constructed by mining PubMed abstracts
Source: BMC Bioinformatics. 2004 Oct 8;5:147. doi: 10.1186/1471-2105-5-147 (PMC528731; doi:10.1186/1471-2105-5-147)
Supplement: Additional File 5 — The original Chilibot query results of the term "long-term potentiation (LTP)" and 22 other terms, limiting the latest references analyzed to the years 1990, 1995, 2000, and 2004. [file 1471-2105-5-147-S5.bz2 › chilibotAdditionalFile5/ltp1990/synop_PKC]

1982236:::  To investigate the involvement of the protein kinase C PKC system on the LTP formation in the SC, the effects of PKC activator phorbol ester and PKC inhibitors polymyxin B, melittin and H 7 on the LTP formation have been studied.
 
1982236:::  PKC inhibitors such as polymyxin B 10 7 M , melittin 10 8 M and H 7 10 4 M prevented LTP formation.
 
1982236:::  These results strongly indicate the involvement of PKC system on the LTP formation in the SC slices.
 
2213144::: Protein kinase C PKC activity is increased following hippocampal long term potentiation x_ LTP _y LTP.
 
2213144:::  A similar increase in PKC activity is measured following the induction of a long lasting potentiation with abbreviated high frequency stimulation HFS in combination with PKC activating phorbol esters Colley et al.
 
2213144:::  Because phorbol esters have no effect on the initial potentiation produced with HFS, and because PKC activity appears to be related to the persistence of LTP and not to the initial change, we concluded that PKC regulates a post initiation component of LTP.
 
2213144:::  To define the time domain in which PKC activation is necessary for LTP, we studied the effect of the PKC inhibitors polymyxin B PMXB and 1 5 isoquinolinesulfonyl 2 methylpiperazine H 7 micropressure ejected at different time points before and after the induction of LTP.
 
2213144:::  PMXB, which at lower doses is a selective inhibitor of PKC, had no effect on initial potentiation, yet caused decay of the potentiated response to baseline within 2 hr.
 
2145833::: We determined whether the beta or gamma protein kinase C PKC subtypes implicated in long term potentiation x_ LTP _y LTP selectively regulates protein F1 phosphorylation.
 
2145833:::  Purified bovine PKC subtypes and recombinant PKC subtypes activated by phosphatidylserine PS and calcium were tested for their relative ability to phosphorylate purified rat protein F1 a.k.
 
2145833:::  After equalizing enzyme activity against histone, the recombinant beta II PKC phosphorylated protein F1 to a 6 fold greater extent than the recombinant gamma PKC.
 
2145833:::  Bovine beta I PKC phosphorylated protein F1 to a 3 fold greater extent than bovine gamma PKC.
 
2145833:::  Even when PS was replaced by lipoxin B4, which can selectively increase gamma PKC activity, beta I PKC was still superior to gamma PKC in phosphorylating protein F1.
 
2145833:::  Taken together with previous cellular studies of brain showing parallel levels of expression of beta PKC mRNA and protein F1 mRNA, the present results make it attractive to propose that beta PKC regulates protein F1 phosphorylation during the development of synaptic plasticity.
 
2144782::: Protein kinase C PKC and substrate proteins such as F1 GAP 43 have been previously implicated in the synaptic plasticity of long term potentiation x_ LTP _y LTP .
 
2144782:::  As a first step in determining whether they participate in the plasticity observed during the critical period of visual cortex development, we have studied cytosol and membrane PKC activity as well as the endogenous phosphorylation of visual cortical proteins in cat cortical areas 1 8 at postnatal days 1 and 3, weeks , , 8 and 51, and adult year 5.
 
2144782:::  There was an 8.4 to 10.9 fold increase in cytosolic PKC activity relative to day 1 level during the critical period of synaptic plasticity weeks 3 13 which then dramatically decreased back to 2.5 fold of day 1 level by week 51.
 
2144782:::  This was near the adult level of cytosolic PKC.
 
2144782:::  Since there was an increase of 1.8 to 2.1 fold in membrane PKC activity during the critical period, this argues against a PKC translocation event and for an increase in enzyme synthesis.
 
2144782:::  This level of PKC substrate activity was maintained in the adult providing a mechanism for plasticity in adult cat visual cortex.
 
2400904::: Activation of protein kinase C PKC via neurotransmitter coupling processes has been associated with long term potentiation x_ LTP _y LTP or classical conditioning, but whether natural variation in PKC activity affects learning performance remains to be determined.
 
2400904:::  Hippocampal PKC activity extracted from the particulate fraction was lower in DBA mice than in C57 mice.
 
2400904:::  To examine the potential relationship of PKC activity with spatial learning performance, 11 C57BL 6J x DBA 2J recombinant inbred strains BXD RIs were trained in the place learning version of the Morris water task.
 
2400904:::  Cortical and hippocampal PKC activities were measured.
 
2400904:::  Variation in spatial learning performance and PKC activity from cortex and hippocampus was observed.
 
2400904:::  A positive significant correlation was observed between measures of spatial learning accuracy and hippocampal PKC in these strains.
 
2400904:::  No correlation was observed between spatial learning accuracy and cortical PKC activity.
 
2400904:::  These data suggest that animals with lower hippocampal PKC activity may have problems performing spatial reference memory tasks with the same degree of accuracy as those with higher hippocampal PKC activity.
 
2207675::: The effect of the exogenous protein kinase C PKC activator phorbol 1 3 diacetate PDAc on the early 0 10 min time course of long term potentiation x_ LTP _y LTP has been studied in the CA1 region of the guinea pig hippocampal slice.
 
2207675:::  The results show that PKC activity is involved in the early stage of LTP development and support the idea that the early phase of LTP represents the same modification process as that underlying the more sustained phase of LTP.
 
2202488::: The subcellular distributions of the gamma and beta II subspecies of protein kinase C gamma and beta II PKC were studied in the rat hippocampus by light and electron microscopic immunocytochemistry.
 
2202488:::  The immunoreactivity of gamma PKC was observed throughout the Ammon s horn, while intense beta II PKC immunoreactivity was observed predominantly in the CA1 region.
 
2202488:::  gamma PKC was distributed diffusely through the cytoplasm of pyramidal cells from the perikarya to the dendritic spines.
 
2202488:::  In contrast, beta II PKC was concentrated around the Golgi complex and present diffusely in distal dendrites, except for the dendritic spines.
 
2202488:::  Neither PKC subspecies could be detected in the presynaptic terminal.
 
2202488:::  The postsynaptic localization of gamma and beta II PKC in CA1 suggests that both PKC subspecies may correlate to long term potentiation x_ LTP _y in the CA1 region contributing to the postsynaptic side.
 
2202488:::  gamma PKC may have a specific function not only in CA1 but also in the mossy fiber CA3 pathway at the postsynaptic side.
 
2202488:::  beta II PKC may have another function concerning the Golgi complex in CA1.
 
2598047::: Activation of protein kinase C PKC facilitates long term potentiation x_ LTP _y LTP , a model of memory, and increases its substrate protein F1 aka GAP43 phosphorylation in direct relation to synaptic enhancement.
 
2598047:::  Unsaturated fatty acids c FAs which activate purified PKC, when injected into hippocampus, enhance LTP.
 
2598047:::  To determine if dietary c FAs could alter memory itself as well as brain PKC substrate F1 metabolism, rats were maintained for 10 weeks on fatty acid diets enriched in mono unsaturated oleic acid OA.
 
2598047:::  Diet both increases brain PKC substrate phosphorylation and enhances maze learning, confirming the feasibility of enhancing learning and memory by dietary regimens derived from basic neurochemical studies of synaptic plasticity.
 
2812003::: Protein kinase C PKC is believed to have a crucial role in synaptic transmitter release and long term potentiation x_ LTP _y.
 
2812003:::  An important substrate of PKC in the brain is the neuron specific presynaptically localized protein B 50 also termed GAP 43, F1, pp46 or P 57 .
 
2812003:::  These results provide the first demonstration of a causal relationship between the PKC substrate B 50 and the release of neurotransmitter.
 
2790456::: Previous findings suggest 1 that altering protein kinase C PKC activity alters the persistence of long term potentiation x_ LTP _y LTP in the intact hippocampal formation.
 
2790456::: and 2 that PKC activity is directly correlated with persistence of LTP in vivo as measured by the in vitro phosphorylation of two major PKC substrates in adult hippocampus, protein F1 and 80k.
 
2790456:::  Moreover, neither protein was a substrate for exogenous PKC.
 
2790456:::  Because proteins IIIa and IIIb are known to be phosphorylated by a  calcium  calmodulin CaM stimulated kinase, and protein F1 is known to be a plasma membrane associated protein P 57 which releases bound CaM in response to phosphorylation by PKC, the present findings suggest a potential mechanism in which PKC mediated changes in plasma membrane proteins produce CaM kinase mediated changes in synaptic vesicle proteins through a phosphorylation cascade.
 
2765925::: We have proposed that the translocation activation of protein kinase C PKC in synergism with a  calcium  mediated event plays an essential role in hippocampal long term potentiation x_ LTP _y LTP .
 
2765925:::  In a previous study, we saw no effect of PKC activating phorbol esters alone on baseline responses, although it has been reported by others to enhance synaptic transmission.
 
2765925:::  Measurement of PKC activity in membrane and cytosol indicated that PKC activation is only associated with the persistence phase of LTP.
 
2765925:::  In contrast, there was no change in PKC subcellular distribution associated with the blockade of initial potentiation by higher doses of PDBu.
 
2549638::: <ArticleTitle>Inhibition of postsynaptic PKC or CaMKII blocks induction but not expression of LTP.
 
2549638:::  Induction of LTP is blocked by intracellular delivery of H 7, a general protein kinase inhibitor, or PKC 19 31 , a selective protein kinase C PKC inhibitor, or CaMKII 273 302 , a selective inhibitor of the multifunctional  calcium  calmodulin dependent protein kinase CaMKII .
 
2549638:::  Thus both postsynaptic PKC and CaMKII are required for the induction of LTP and a presynaptic protein kinase appears to be necessary for the expression of LTP.
 
2679942:::  Both correlational evidence measures of PKC activity, protein F1 phosphorylation, and PI turnover and interventive evidence application of PKC inhibitors and activators indicate that PKC activation is necessary for maintenance of the LTP response.
 
2679942:::  An important regulatory pathway for PKC activation is the liberation of c FAs from membrane phospholipids by PLA2.
 
2679942:::  In LTP, activation of this pathway may stabilize PKC in an activated state, and thus contribute to maintenance of the potentiated response.
 
2679942:::  If LTP maintenance is mediated by presynaptic alteration, as has been indicated by measurement of glutamate release, then one must posit a signal that travels from the postsynaptic to the presynaptic membrane to activate presynaptic PKC.
 
2679942:::  Alternatively, if LTP maintenance is mediated by postsynaptic alteration, a signal contained within the dendritic spine would suffice to activate postsynaptic PKC mediated maintenance processes.
 
2679942:::  We suggest that the contributions of presynaptic and postsynaptic processes to LTP maintenance may be determined by the differential distribution of PKC subtypes and substrates among hippocampal synaptic zones.
 
2918368::: Regulation of neural protein kinase C PKC activity appears to directly affect the persistence of long term potentiation x_ LTP _y LTP.
 
2918368:::  In addition, the in vitro phosphorylation of a brain specific PKC substrate, protein F1 Mr 47 kDa, pl 4.5 , has been directly correlated with persistence of LTP Lovinger et al.
 
2918368:::  Because PKC has been implicated in neurite outgrowth and is present at high levels in growth cone rich areas of fetal brain, we investigated and characterized PKC substrates in a preparation of isolated nerve growth cone fragments from fetal rat brain and compared them with PKC substrates found in adult rat hippocampus.
 
2918368::: , 1985 , were phosphorylated by exogenous PKC in a dose dependent manner, indicating that PKC activity might be of particular importance relative to other kinases in growth cone function.
 
2918368:::  The 2 most highly labeled PKC substrates, pp46 and pp80, comigrated on 2 dimensional gels with the adult hippocampal proteins F1 and 80k Mr 78 80 kDa, pl 4.0 , respectively.
 
2918368:::  In addition, similarities in charge heterogeneity, 2 dimensional phosphopeptide maps, and increased phosphorylation in the presence of exogenous PKC or PKC stimulators suggest that protein F1 and 80k are highly homologous to, if not identical to, pp46 and pp80, respectively.
 
2803280:::  4 beta phorbol 1 3 dibutyrate PDB , an activator of protein kinase C PKC , enhanced the potassium evoked overflow of 14C.
 
2803280:::  This effect was blocked by prior application of polymyxin B, a relatively selective inhibitor of PKC.
 
2803280:::  In contrast, the PKC inactive 4 alpha phorbol 1 3 didecanoate PDD had no influence on the evoked transmitter overflow.
 
2803280:::  The results suggest that PKC may also be involved in the regulation of hippocampal DA release.
 
2803280:::  A possible link between PKC activation and DA release to processes of synaptic long term potentiation x_ LTP _y is discussed.
 
2848709::: Application of phorbol esters, selective activators of protein kinase C PKC , causes a long lasting enhancement of synaptic transmission in the hippocampus.
 
2848709:::  The relation between LTP and PKC activation is discussed.
 
2847049:::  Involvement of protein phosphorylation in LTP has been widely proposed, with protein kinase C PKC and calcium calmodulin kinase type II CaMKII as leading candidates.
 
2847049:::  Here we test whether the persistent signal in LTP is an enduring phosphoester bond, a long lived kinase activator, or a constitutively active protein kinase by using H 7, which inhibits activated protein kinases and sphingosine, which competes with activators of PKC ref.
 
3179724:::  Our data are in line with current evidence from several laboratories that CaM and protein kinase C PKC dependent processes are involved in LTP and support the hypothesis that CaM mediates initiation.
 
3179724::: PKC mediates mechanisms underlying the maintenance of LTP.
 
2905192:::  A separate line of evidence has suggested that activation of protein kinase C PKC and the consequent phosphorylation of its substrates is necessary for the maintenance of the LTP response.
 
2905192:::  To determine if PKC activation is a consequence of NMDA receptor activation during LTP, we applied the NMDA receptor antagonist drug, DL aminophosphonovalerate APV both immediately prior to and following high frequency stimulation, resulting in successful and unsuccessful blockade of LTP initiation, respectively.
 
2905192:::  We then measured the phosphorylation of a PKC substrate protein F1 in hippocampal tissue dissected from these animals.
 
2905192:::  These data provide the first evidence linking two mechanisms associated with LTP, NMDA receptor activation and PKC substrate phosphorylation.
 
3418528:::  Protein kinase C PKC stimulators, 12 O tetradecanoyl phorbol 13 acetate TPA or cis unsaturated fatty acid UFA , have been shown to prolong synaptic enhancement induced by long term potentiation x_ LTP _y LTP .
 
3418528:::  This observation suggests a role for PKC in the biochemical mechanisms underlying maintained enhancement.
 
3418528:::  To determine if PKC stimulators prolong LTP by acting selectively at synapses given high frequency stimulation or by actions that are not synapse specific e.g. increased postsynaptic excitability we examined the effect of TPA or UFA on input selective enhancement.
 
3418528:::  Population EPSPs, evoked in the same granule cell population by either the medial MPP or lateral LPP perforant path, can be selectively enhanced leaving the other perforant path input which receives only low frequency stimulation as an internal control for PKC stimulator effects not specific to enhanced synapses.
 
3418528:::  A similar synapse selectivity of PKC stimulator action was seen following high frequency LPP stimulation.
 
3418528:::  These findings suggest that PKC stimulators prolong enhancement by acting specifically at high frequency stimulated synapses.
 
3418528:::  PKC stimulators do not appear to affect either postsynaptic neurone excitability or synapses given only low frequency stimulation.
 
3418528:::  This provides further evidence that PKC acts synergistically with the consequences of repetitive synaptic activation to maintain enhancement.
 
2833996::: The involvement of protein kinase C PKC mediated processes in mechanisms of long term potentiation x_ LTP _y LTP was suggested by recent studies which have demonstrated a correlation between PKC activation and LTP.
 
2833996:::  Therefore, we have examined the induction and maintenance of LTP in rat hippocampal slices in the presence of a relatively selective PKC inhibitor, using extracellular electrophysiological techniques.
 
2833996:::  Whereas the EPSP LTP was fully blocked, some potentiation of the population spike still remained, suggesting the independence of PKC of the additional spike E S potentiation for the first 6 h.
 
2833996:::  These results provide direct evidence that the PKC activation is not essential for the initial phase of LTP, but is a necessary condition for a medium and a late, protein synthesis dependent phase in this monosynaptic pathway,i.e. for the maintenance of synaptic LTP.
 
2843394:::  1988 , the protein kinase C PKC inhibitor polymyxin B prevents the maintenance of electrically induced long term potentiation x_ LTP _y LTP of synaptic transmission to CA1 neurons, indicating that posttranslational phosphorylation processes mediated by PKC are involved in mechanisms underlying this form of synaptic plasticity.
 
2843394:::  the polymyxin B actually acts against PKC activation and 2.
 
2843394:::  1986 is mediated by PKC activation, we have tested polymyxin B as well as the potent PKC inhibitor K 252b during phorbol ester induced LTP.
 
2843394:::  The spike potentiation developed faster than that of the EPSP raising the possibility that PDBu activates two separate PKC dependent processes.
 
2825923::: Recent findings suggest that protein kinase C PKC regulates the persistence of long term potentiation x_ LTP _y LTP .
 
2825923:::  To test the hypothesis that PKC inhibition would decrease persistence of potentiation we applied PKC inhibitors mellitin, polymyxin B, H 7 by micropressure ejection to the intact hippocampus either before or after LTP induction.
 
2825923:::  PKC inhibitor treatment 10 min after LTP onset induced decay of responses to pre LTP baseline levels within 50 min of ejection.
 
2825923:::  Measurement of PKC subcellular distribution revealed that inhibitor significantly reduced the proportion of PKC associated with the membrane.
 
2825923:::  These findings represent the first demonstration that PKC inhibitors prevent persistence of potentiation.
 
2825923:::  They also suggest that PKC regulates the persistence of synaptic enhancement beginning after its onset,.
 
2825923::: PKC s role decreases with time after the induction of enhancement.
 
2824717::: Previous correlative and interventive work from this laboratory has suggested that activation of protein kinase C PKC is important for the maintenance of the hippocampal long term potentiation x_ LTP _y LTP response.
 
2824717:::  One such study demonstrated that application of the cis unsaturated fatty acid, oleate, a newly discovered PKC activator, could prolong the time course of LTP.
 
2824717:::  Second, oleate enhancement of LTP was more potent when applied in the perforant path synaptic terminal zone than in the dentate hilus, implying that the site of oleate action is at the synapse where PKC is reported to be enriched .
 
2824717:::  Third, translocation of PKC activity to the membrane was significantly increased after oleate enhanced LTP relative to vehicle controls.
 
2824717:::  PKC translocation was found to be unaltered by oleate application alone.
 
2824717:::  This free oleate then could act in synergy with processes that render PKC oleate sensitive to produce a persistent activation of PKC, which is critical for and leads to the persistence of the LTP response.
 
3614346:::  We have therefore examined the effect of intracellular injection of calcium diacylglycerol dependent protein kinase protein kinase C PKC in CA1 pyramidal neurones in hippocampal slices.
 
3828760:::  In related work we have previously observed that protein F1 is a substrate for protein kinase C PKC .
 
3828760::: that membrane PKC activity was increased by translocation from the cytosol following LTP;.
 
3828760::: membrane PKC activity was directly related to the persistence of enhancement.
 
3828760:::  Thus the molecular events leading to prolonged potentiation may involve increased PKC protein F1 association.
 
3794793::: To study the role of protein kinase C PKC and its substrates in neuronal function, we have investigated the in vitro endogenous phosphorylation of the neuronal phosphoprotein F1 after induction of synaptic plasticity by long term potentiation x_ LTP _y LTP .
 
3794793:::  Purified protein F1 Mr = 4 00, pI = 4.5 was found to be a hydrophilic molecule and was phosphorylated by 1000 fold purified PKC in the presence of phosphatidylserine PS and  calcium  .
 
3794793:::  Calmodulin at 3.6 microM inhibited 95% of protein F1 phosphorylation by PKC.
 
3794793:::  The availability of purified native protein F1 should facilitate investigation of the physiological role of this protein in the nervous system and its functional regulation by PKC.
 
3010137::: Protein kinase C PKC , a calcium dependent phospholipid sensitive kinase which is selectively activated by phorbol esters, is thought to play an important role in several cellular processes.
 
3010137:::  In mammalian brain PKC is present in high concentrations and has been shown to phosphorylate several substrate phosphoproteins, one of which may be involved in the generation of long term potentiation x_ LTP _y LTP , a long lasting increase in synaptic efficacy evoked by brief, high frequency stimulation.
 
3010137:::  These findings, in conjunction with previous biochemical studies, raise the possibility that, in mammalian brain, PKC plays a role in controlling the release of neurotransmitter and may be involved in the generation of LTP.
 
2737166:::  Phosphorylation by calmodulin protein kinase II CaM PK II , myosin light chain kinase MLCK , cAMP dependent kinase PKA and protein kinase C PKC was monitored under optimal conditions for each enzyme.
 
2737166:::  In contrast, PKC from two different sources rat and calf brain effectively catalyzed the phosphorylation of the highly purified SCP2.
 
2737166:::  The phosphorylation of SCP2 depended on the addition of  calcium  and phospholipids and was completely blocked by Polymyxin B, a PKC inhibitor.
 
2737166:::  PKC catalyzed phosphorylation of SCP2 displayed a similar dependence on the concentration of ATP.
 
2737166:::  Our results, which have revealed for the first time that SCP2 is a substrate for PKC, are consistent with the possibilities that the control of steroidogenesis by tropic hormones and by PKC activation are mediated, at least in part, by the phosphorylation dephosphorylation of SCP2.
 
2147663:::  The protein kinase C PKC activator, phorbol 1 3 dibutyrate, reversed this inhibitory effect.
 
2147663:::  Four different PKC inhibitors H 7, palmitoylcarnitine, sphingosine, and tamoxifen produced a dose dependent inhibition of endocytosis, up to over 80% in each case.
 
2147663:::  H 8 1 10 microM which inhibits cyclic nucleotide protein kinases but not PKC had no effect upon endocytosis.
 
2147663:::  It is concluded that Fc gamma receptor induced activation of PLC and PLA2 triggers endocytosis by activation of PKC.
 
2211670::: Treatment of a variety of cells and tissues with 12 O tetradecanoylphorbol 13 acetate TPA , an activator of protein kinase C PKC results in the inhibition of receptor coupled inositol phospholipid specific phospholipase C PLC activity.
 
2211670:::  To determine whether or not the targets of TPA activated PKC include one or more isozymes of PLC, studies were carried out with PC12, C6Bu1, and NIH 3T3 cells, which contain at least three PLC isozymes, PLC beta, PLC gamma, and PLC delta.
 
2211670:::  Phosphorylation of bovine brain PLC beta by PKC in vitro resulted in a stoichiometric incorporation of phosphate at serine 887, without any concomitant effect on PLC beta activity.
 
2211670:::  We propose, therefore, that rather than having a direct effect on enzyme activity, the phosphorylation of PLC beta by PKC may alter its interaction with a putative guanine nucleotide binding regulatory protein and thereby prevent its activation.
 
1698145:::  Activation of protein kinase C PKC with a phorbol ester inhibited IC50 = 3 10 nM both EGF dependent PtdIns hydrolysis and PLC gamma phosphorylation by more than 90%.
 
1698145:::  Both EGF stimulated responses were potentiated in cells depleted of PKC by prolonged phorbol ester treatment.
 
1698145:::  PKC activation had differential effects on the tyrosine phosphorylation of these coprecipitating proteins,i.e. the relative abundance of certain P Tyr proteins decreased.
 
1698145:::  The attendant diacylglycerol release and activation of PKC may terminate PLC gamma activation, in part by inhibiting PLC gamma phosphorylation by the EGF receptor.
 
1698145:::  Our results suggest further that PKC may exert regulatory effects by altering the relationship of PLC gamma to its associated P Tyr proteins.
 
2124475:::  Protein kinase C PKC and myosin light chain kinase MLCK , which are physiologically activated by PLC triggered second messengers diacylglycerol and  calcium  ions, respectively , phosphorylate specific proteins closely involved in the cell functional responses.
 
2124475:::  In this study, we have examined and compared between platelets of spontaneously hypertensive rats SHR and their normotensive controls Wistar Kyoto WKY , the patterns of protein phosphorylation obtained either with the receptor mediated agonist thrombini.e. which acts via PLC or with direct activators of the protein kinases, PKC and MLCK.
 
2124475:::  The curves obtained when platelets were challenged with either increasing doses of thrombin 0.025 0.3 U ml for 20 sec or with a low dose of the agent 0.1 U ml for up to 1 min, revealed that phosphorylation of the target proteins of PKC P47 and of MLCK P20 were significantly enhanced in platelets of SHR compared to WKY.
 
2124475:::  In contrast, direct activation of PKC by phorbol ester and of MLCK by the calcium ionophore A23187 evoked the selective phosphorylation of the respective target proteins, P47 and P20, to a similar extent in platelets of SHR and WKY.
 
2163545::: Platelet derived growth factor PDGF induction of DNA synthesis is believed to involve activation of phospholipase C PLC and subsequent accumulation of inositol ,5 triphosphate I ,5 P3 , increase in intracellular  calcium  , activation of protein kinase C PKC , and receptor down regulation.
 
2113056:::  Our study analyzes the effects of phorbol 12 myristate 13 acetate PMA induced protein kinase C PKC activation on AVP induced inositol ,5 trisphosphate formation, cytosolic free  calcium  concentration  calcium  c , and PGI2 production.
 
2113056:::  PMA rapidly decreased PKC activity in the cytosol of smooth muscle cells, while increasing it transiently in the membranes with a maximum around 20 min.
 
2113056:::  This was inversely correlated with membraneous PKC activity and partially reversed by the PKC inhibitor staurosporine.
 
2113056:::  Under those conditions, AVP induced PGI2 production did not correlate either with PMA induced membranous PKC activity or with AVP induced PLC activation.
 
2113056:::  Thus, the possibility is raised that, while inhibiting AVP induced PLC activation, PMA induced PKC activation increases the  calcium  sensitivity of the cellular signaling system leading to PGI2 production.
 
2347922::: We examined the effects of activation of endothelial protein kinase C PKC of the endothelial barrier function.
 
2347922:::  Exposure of confluent bovine pulmonary artery endothelial cell monolayers to phorbol 12 myristate 13 acetate PMA resulted in concentration dependent 10 8 10 6 M increases in PKC activity and in the transendothelial flux of 125I albumin.
 
2347922:::  Neither 4 alpha phorbol didecanoate nor 1 mono oleoyl glycerol, which do not activate PKC, altered permeability.
 
2347922:::  The increase in 125I albumin permeability induced by PMA was inhibited by 25 microM H7 a PKC inhibitor , but not by the control compound HA1004 25 microM .
 
2347922:::  After 16 h of exposure to PMA, 125I albumin permeability returned to baseline and a significant reduction in cytosolic PKC activity was noted.
 
2347922:::  Further challenge with PMA at this time resulted in no significant increase in PKC activity indicating downregulation of the enzyme.
 
2347922:::  Exposure of endothelial monolayers to phospholipase C PLC , which increases membrane phosphatidylinositide turnover, or to alpha thrombin also induced concentration dependent activation of PKC and increases in 125I albumin endothelial permeability.
 
2347922:::  The activation of endothelial PKC directly by PMA or OAG and by PLC and alpha thrombin increases the transendothelial albumin permeability, indicating that PKC activation is an important signal transduction pathway by which extracellular mediators increase endothelial macromolecular transport.
 
2194785:::  The backbone moiety of the phosphoinositides, DG, and the elevated  calcium  i are most likely responsible for translocation of PKC subspecies from the cytosol to the membrane.
 
2194785:::  The most likely candidates are alpha and beta II PKC.
 
2194785:::  The activated PKC subspecies phosphorylate substrate proteins which activate secretory reactions and participate in gonadotropin gene expression.
 
2194785::: 2 PKC up regulates GnRH receptors whereas in most cases PKC down regulates the ligand receptor.
 
2194785::: 4 Activated PKC does not exert negative feedback upon GnRH induced inositol phosphate production as is the case with several other peptides.
 
2194785::: 5 Activated PKC might be responsible for  calcium  influx whereas in several other systems PKC is inhibitory to  calcium  influx.
 
2158513::: In many cells, protein kinase C PKC activation inhibits cellular phospholipase C thereby preventing receptor mediated phosphatidylinositol PI metabolism.
 
2158513:::  In T lymphocytes, the T cell antigen receptor Ti CD3 complex regulates PI hydrolysis and we have examined the consequences of PKC activation on Ti CD3 mediated PI metabolism in human peripheral blood derived T lymphocytes T lymphoblasts and the leukemic T cell line Jurkat.
 
2158513:::  In Jurkat cells, PI metabolism after Ti CD3 stimulation, is inhibited by PKC activation.
 
2158513:::  PKC activation also inhibits calcium induced PI metabolism in permeabilized Jurkat cells.
 
2158513:::  In marked contrast, PI metabolism after Ti CD3 stimulation in T lymphoblasts, is not inhibited by PKC activation.
 
2158513:::  Moreover, in permeabilized T lymphoblasts PI metabolism can be induced by calcium in synergy with guanine 5 O 3 thiotrisphosphate via a PKC insensitive mechanism.
 
2158513:::  The different effect of PKC stimulation on PI metabolism in Jurkat cells and T lymphoblasts reveals heterogeneity of PLC regulation in T lymphocytes.
 
2158513:::  The data also indicate that the role of PKC as a regulator of Ti CD3 signal transduction can differ depending on cell type.
 
2159283:::  The effect of EGF was not mediated through protein kinase C PKC , whose activation by EGF requires tyrosine kinase activity, since raising intracellular  calcium  alone with the  calcium  ionophore A23187 did not mimic its effect, and the effect of EGF persisted in PKC down regulated cells.
 
2155534:::  DAG activates protein kinase C PKC .
 
2155534:::  Both IP3 metabolites and PKC may play a role in returning the intracellular calcium concentration back to base line, by stimulating the movement of calcium from the intracellular to the extracellular compartment, as well as by sequestering calcium within intracellular organelles.
 
2155534:::  PKC appears to be important in the development of desensitization and downregulation of the PTH receptor to PTH.
 
2135207:::  The protein kinase C PKC inhibitor H7 20 microM potently and reversibly inhibited endothelin induced contractions by 82 6% when used as post treatment.
 
2135207:::  Moreover, the potent vasoconstrictor properties of endothelin on rabbit pulmonary veins involves activation of both PLC and PKC, but not PLA2.
 
2135207:::  PKC is intimately associated with maintaining the tonic phase of smooth muscle contraction.
 
2600081::: It has been hypothesized on the basis of studies on BC3H 1 myocytes that diacylglycerol generation with activation of protein kinase C PKC is involved in the stimulation of glucose transport in muscle by insulin Standaert, M.
 
2600081:::  In the present study, we used the rat epitrochlearis muscle to evaluate the possibility that PKC activity mediates the stimulation of glucose transport by insulin in mammalian skeletal muscle.
 
2600081:::  PLC Cp and PMA both caused a approximately 2 fold increase in membrane associated PKC activity.
 
2600081:::  In contrast, insulin did not affect PKC activity.
 
2600081:::  These findings argue against a role of diacylglycerol mediated PKC activation in the stimulation of skeletal muscle glucose transport by insulin.
 
2676193:::  Several nonlinear internal feedback controls may contribute to the periodic nature of the  calcium  signal PKC mediated phosphorylation of the CD3 gamma subunit, which is a feedback inhibitor of TCR CD3 function.
 
2742575::: Incubation of cultured rabbit aortic smooth muscle cells SMC with phorbol 1 3 dibutyrate PDBu for 48 h caused the down regulation of protein kinase C PKC to the level of 30 40% of that in the control cells.
 
2742575:::  The proliferative and antiproliferative actions of PKC were abolished in parallel with the loss of the down regulation sensitive component of PKC, but the inhibitory actions in the whole blood serum WBS induced phospholipase C PLC reactions and intracellular  calcium  mobilization were not affected.
 
2742575:::  Immunoblot analysis with specific monoclonal antibodies against three PKC isozymes type I, II and III revealed that only the type III isozyme was detected in rabbit aortic SMC.
 
2761347:::  This study demonstrates that PAF stimulated PLC activity is negatively affected by protein kinase C PKC activation.
 
2761347::: inhibition of PKC activity did not prevent desensitization of PLC by PAF.
 
2849940:::  In NG108 15 cells down regulated in protein kinase C PKC by long term exposure to phorbol 12 myristate 13 acetate PMA , BK stimulated Ins ,5 P3 accumulation was significantly enhanced compared to control cells.
 
3427220:::  The key role of PLC versus protein kinase C PKC is stressed by the fact that the inhibition of PKC with Hidaka s compound H 7 40 microM produced only a partial blockade about 25% of lectin mitogenic effect.
 
2246272:::  Promoter activity of a DNA segment spanning the 5 flanking region was demonstrated by both in vitro transcription using HeLa cell nuclear extracts and chloramphenicol acetyltransferase assay by transfection of 293 cells with a PKC gamma CAT fusion construct.
 
2246272:::  Investigation of the genomic structure of PKC gamma gene may lead to the identification of cis elements controlling tissue specific and developmental stage specific expression of PKC gamma.
 
2175219:::  In accordance with previous studies, it was observed that a protein kinase C PKC activator, phorbol myristate acetate PMA , was a sufficient stimulus for induction of the IL 1 beta messenger RNA mRNA expression and IL 1 beta protein production in both of these cell lines.
 
2175219:::  PKC inhibitor, H7, also blocked effectively the PMA plus dbcAMP induced IL 1 beta production, while the protein kinase A PKA inhibitor, HA1004, had no effect, suggesting that PKA activation is not involved in the mechanism of action of cAMP in this case.
 
2175219:::  Collectively, the present findings show that cAMP dependent signals can have a positive regulatory effect on the PKC dependent activation of the IL 1 beta gene in cells derived from different stages of myeloid differentiation.
 
2171757::: Protein kinase C PKC and cyclic AMP dependent protein kinase PKA are important for normal cell proliferation.
 
2171757:::  . . . only PKC responded to the phorbol ester in a chemically transformed derivative cell line DMBA31 cells .
 
2171757:::  In quiescent A31 cells, phorbol dibutyrate PDBu caused a 10 fold reduction in PKC activity and a 5 fold reduction in PKA activity.
 
2171757:::  In contrast, PDBu depleted quiescent DMBA31 cells of PKC activity only and had no effect on the PKA activity.
 
2171757:::  They further suggest that the activity of PKC and PKA may be coordinately regulated in nontumorigenic cells.
 
2120043:::  Here we show that the sites of phosphorylation by four kinases PKA, PKC, CK and CaMK all lie in the C terminal microtubule binding half of tau, but only the phosphorylation by CaM kinase shows the pronounced shift in electrophoretic mobility characteristic for tau from Alzheimer neurofibrillary tangles.
 
2171360:::  Phorbol myristate acetate PMA , a synthetic analogue of diacylglycerol DAG , was used to stimulate protein kinase C PKC .
 
2171360:::  Downregulation of PKC by overnight incubation of monolayers with PMA also prevented the rise in pHi upon subsequent challenge with PMA.
 
2171360:::  Therefore in the IMCD cell activation of PKC but not PKA stimulates a rise in pHi via the Na H exchanger.
 
1979040:::  The v erbA gene product, a 75 kD gag v erbA fusion protein, is phosphorylated on Ser 16 17 of its v erbA encoded domain, and phosphorylation at this site is increased in vivo after activation of either the PKA or PKC signal transduction pathways.
 
1979040:::  Conversion of Ser 16 17 into alanine, although not affecting nuclear localization or DNA binding of the gag erbA protein, prevented phosphorylation of the v erbA encoded domain of the protein both in unstimulated cells or after stimulation by PKA and PKC activators.
 
1979040:::  In contrast, substitution of Ser 16 17 for threonine, which preserved phosphorylation in unstimulated cells but not PKA and PKC enhanced phosphorylation, resulted in a partially active gag v erbA protein.
 
2392322:::  Because protein kinase C PKC represents the intracellular receptor for phorbol esters, we investigated a possible correlation between expression of PKC and tumor progression in the melanocytic system.
 
2392322:::  The results failed to show expression of PKC alpha, beta or gamma in normal human melanocytes.
 
2392322:::  However, PKC alpha was expressed in primary and metastatic melanomas.
 
2392322::: even though antisense oligodeoxynucleotides targeted against different mRNA regions of human PKC alpha, and H7, an inhibitor of PKC, did not display significant growth inhibitory effects.
 
2397211::: Acetylcholine receptor AChR from Torpedo electric organ in its membrane bound or solubilized form is phosphorylated by the  calcium  phospholipid dependent protein kinase PKC .
 
2397211:::  The subunit specificity for PKC is different from that observed for cAMP dependent protein kinase PKA .
 
2397211:::  Whereas PKC phosphorylates predominantly the delta subunit and the phosphorylation of the gamma subunit by this enzyme is very low, PKA phosphorylates both subunits to a similar high extent.
 
2397211:::  This synthetic peptide is phosphorylated by both PKA and PKC, suggesting that in the intact receptor both kinases may phosphorylate the gamma subunit at a similar site, as has been previously demonstrated by us for the delta subunit Safran, A.
 
2397211:::  The diverse pattern of phosphorylation of AChR by PKA and PKC may play a role in the regulation of its function.
 
2170212::: The morphological and functional characteristics and the activities of cyclic AMP PKA I and PKA II and calcium and phospholipid dependent PKC protein kinases were studied in 2 day old suspension cultures of porcine thyroid cells and were compared with those in freshly dissociated cells and intact glands.
 
2170212:::  PKC is the major kinase activity in porcine thyroids, and remains so in cultured cells.
 
2170212:::  The PKC activity is also partly activated in both the cytosol and particulate fraction, which results in an increased basal activity.
 
2170212:::  The changes in PKA and PKC activities greatly modified the PKC PKA ratios in the cytosols and the particulate fractions of cultured cells.
 
2401213:::  In addition, the synthetic diglyceride, DiC8, and microinjected PKC can inhibit or delay progesterone induced maturation.
 
2401213:::  The relationship between postulated changes in the PKC pathway and those hypothesized for the PKA pathway are discussed.
 
2194784:::  Basically, this centers around the most consistent findings namely, that activation of pkA has an enhancing effect on cell communication while activation of pkC decreases that process.
 
2194784:::  For example growth factors, including tumor promoters which work via pkC, usually reduce cell cell communication whereas agents that decrease growth often raise cellular cAMP levels, which can lead to increased communication.
 
2194784:::  Proton and  calcium  transporting systems are mainly activated by serine threonine protein kinases such as pkA and pkC.
 
2194784:::  The role of tyrosine protein kinases in connexon gating may involve interaction with the pkA and pkC regulatory cascades.
 
2194784:::  In some systems, pp60v src is known to activate the pkC pathway.
 
2194784:::  Thus, tyrosine protein kinases may invoke pkA and pkC pathways.
 
2157987:::  Activation of cells by various agents, notably the phorbol esters that stimulate protein kinase C PKC , leads to dissociation in vivo of the NF kappa B I kappa B complex and migration of NF kappa B to the nucleus.
 
2157987:::  Using gel retardation assays we found that PKC, cyclic AMP dependent protein kinase PKA and a haem regulated eIF 2 kinase HRI could activate NF kappa B in vitro.
 
2157987:::  To determine the target for the protein kinases we purified and characterized both NF kappa B and I kappa B and found that I kappa B is phosphorylated and inactivated in the presence of PKC and HRI but not PKA.
 
2325905:::  We have employed an isolated ovine anterior pituitary cell superfusion system to determine the dynamic effects of forskolin, a protein kinase A PKA stimulator, and phorbol 12 myristate 13 acetate PMA , a protein kinase C PKC activator.
 
2325905:::  Both secretagogues stimulated beta EP release within 5 min and therefore both PKA and PKC are potential mediators of the acute phase of hormonal stimulation of the corticotrope.
 
1690563::: cAMP dependent protein kinase PKA and phospholipid dependent protein kinase PKC play a role in nerve growth factor NGF mediated differentiation.
 
1690563:::  Neurite outgrowth involves in part activation of PKC.
 
1690563:::  Using patch clamp techniques, we find that agents activating PKC, including phorbol esters and a ras oncogene product p21 that induces neurites, caused little increase in channel number.
 
1690563:::  Thus, NGF increases Na channel number in PC12 cells in part by activating PKA but apparently not PKC.
 
2161457:::  In the presence of 10 5 M forskolin, an additional application of 10 8 M 12 O tetradecanoylphorbol 13 acetate, an activator of protein kinase C PKC , produced a further increase in IK, suggesting that the active sites of PKA and PKC on the IK channel are different.
 
2161457:::  We conclude that beta adrenergic modulation of IK is mediated by cyclic AMP dependent phosphorylation but not by an increase in  calcium  i, that PKA and PKC enhance IK independently,.
 
2252838:::  Protein kinase C PKC and cyclic AMP dependent protein kinase PKA were activated selectively by treating platelets with phorbol dibutyrate PDBu or prostacyclin PGl2 .
 
2252838:::  PKC activity was quantitated by measuring PDBu specific phosphorylation of a 4 00 molecular weight protein, and PKA activity monitored by measuring prostacyclin dependent phosphorylation of a 2 00 molecular weight protein.
 
2252838:::  Tamoxifen inhibited PKC activity IC50 = 80 microM but increased PKA dependent protein phosphorylation.
 
2252838:::  These results support the use of human platelets for measuring the specificity of protein kinase inhibitors and indicate that tamoxifen might have value for experimental purposes as a relatively selective PKC inhibitor.
 
2158763:::  At the apical membrane, the Cl channel is regulated by phosphorylation with PKA and PKC.
 
2127926:::  Incubations with phorbol dibutyrate, 8 Br cAMP and sodium nitroprusside representing signal transduction pathways of PKC, PKA and cyclic GMP kinase, respectively, were carried out for 60 and 120 min.
 
2127926:::  The observations suggest that c fos protein is involved in PKC and PKA signal transduction in cultured human glial cells.
 
1966546:::  The phosphorylation of P65 and P74 was extensively enhanced by a potent protein kinase C PKC activator, PMA.
 
1966546:::  However, there was no translocation of PKC from cytosol to membrane in PBMC that was stimulated with either TNF or IL 1, which suggests that PKC does not participate in TNF or IL 1 signal transduction.
 
1966546:::  These results suggest that induction of phosphorylation of P65 and P74 by TNF and IL 1 is not mediated by PKC and PKA but may be mediated by another protein kinase and result in overlapping of biological activities between TNF and IL 1.
 
2514686::: A retro inverso analogue of the pseudosubstrate sequence, Arg Phe Ala Arg Lys Gly Ala25 Leu Arg Gln Lys Asn Val 1 , found in the regulatory domain of all protein kinase C PKC subspecies was synthesized.
 
2514686:::  It shows to be an inhibitor IC50 = 31 microM of the phosphorylation, by PKC, of Ala9.10,Lys11.12 glycogen synthase 1 12 .
 
2514686:::  Its analogue in which D Ala25 is replaced by D Ser is not a PKC substrate, but a more potent inhibitor, competitive with the peptidic substrate IC50 = 5 microM, Ki = 2 microM .
 
2514686:::  Both retro inverso peptides are highly specific for PKC versus adenosine cAMP dependent protein kinase PKA and are totally stable towards proteolysis by trypsin or pronase.
 
2562123::: Activation of the signal transduction pathways mediated by protein kinase A PKA or protein kinase C PKC led to different responses of several serum inducible genes including the jun gene family, c fos, c myc, krox 20 and krox 24.
 
2583867::: In LLC PK1 porcine epithelial cells, the urokinase type plasminogen activator u PA mRNA and protein can be induced either by stimulation of the protein kinase C PKC pathway using a tumor promoter PMA or by stimulation of the protein kinase A PKA pathway with calcitonin SCT .
 
2583867:::  By contrast, addition of 10 7 M staurosporine, an inhibitor of PKC, to LLC PK1 cells also stimulated urokinase production.
 
2583867:::  In contrast to the in vitro situation where staurosporine inhibited PKC activity , in the cell culture system the microbial agent caused an early translocation of PKC and inhibited PKA.
 
2583867:::  We thus assume that in LLC PK1 cells the PKA and PKC signal transferring pathways can function independently.
 
2554050:::  Protein phosphorylation mediated by PKA inhibits the Na H exchanger while that mediated by PKC stimulates activity.
 
2554050:::  The effect of PKA and PKC on the Na H exchanger in native membranes and in solubilized brush border membrane proteins appears to be consistent with most of the published observations in intact cells.
 
2548715:::  Cytosolic protein kinase C PKC specific activity was lower in PCC4 cells than in C10 cells, but particulate PKC activity was similar in the two cell lines.
 
2548715:::  Both measurements of PKC activity and immunoblotting assays using anti PKC antisera showed increased particulate PKC in TPA treated C10 cells resulting from a quantitative translocation of PKC molecules from cytoplasm to plasma membrane.
 
2548715:::  This PKC response to TPA was attenuated in PCC4 cells.
 
2548715:::  While PCC4 particulate PKC activity was substantially increased after TPA treatment, PKC activity decreased only slightly in cytosolic fractions of TPA treated PCC4 cells.
 
2548715:::  Immunoblots of TPA treated PCC4 cells showed a decline in cytosolic PKC content and increased particulate PKC concentration, but these changes were not of the same magnitude as the activity changes.
 
2548715:::  This may represent an unmasking of latent PKC activity since particulate PKC activity in TPA treated PCC4 cells was inhibited by staurosporine, a specific inhibitor of PKC when used at nanomolar concentrations.
 
2549168:::  As activation of PKA does not slow down the degradation rate of TNF Rs, but rather enhances protein synthesis dependent reexpression of TNF Rs after transient PKC mediated transmodulation and after tryptic digestion of TNF Rs, it is concluded that PKA stimulates TNF R synthesis.
 
2549168:::  As in these typical TNF producer cells, the production of TNF is also controlled by PKA and PKC, a regulatory circuit is proposed, by which these two independent signal pathways antagonistically regulate TNF production and, at the receptor level, TNF sensitivity.
 
2737166:::  Phosphorylation by calmodulin protein kinase II CaM PK II , myosin light chain kinase MLCK , cAMP dependent kinase PKA and protein kinase C PKC was monitored under optimal conditions for each enzyme.
 
2737166:::  In contrast, PKC from two different sources rat and calf brain effectively catalyzed the phosphorylation of the highly purified SCP2.
 
2737166:::  The phosphorylation of SCP2 depended on the addition of  calcium  and phospholipids and was completely blocked by Polymyxin B, a PKC inhibitor.
 
2737166:::  PKC catalyzed phosphorylation of SCP2 displayed a similar dependence on the concentration of ATP.
 
2737166:::  Our results, which have revealed for the first time that SCP2 is a substrate for PKC, are consistent with the possibilities that the control of steroidogenesis by tropic hormones and by PKC activation are mediated, at least in part, by the phosphorylation dephosphorylation of SCP2.
 
2570856::: pKc = 10.12 and pKd = 9.88 are in good concordance with those obtained from the conventional regression linear method pKa = 9.45.
 
2570856::: pKc = 10.14 and pKd = 9.81 .
 
2548081:::  DNA binding activity of NF kappa B was induced in the cytosolic fraction of unstimulated 70Z 3 murine pre B cells by incubation with the catalytic subunit of cyclic AMP dependent protein kinase PKA or protein kinase C PKC .
 
2548081:::  In contrast, PKA and PKC did not activate NF kappa B in nuclear extracts from unstimulated cells.
 
2548081:::  Furthermore, when nuclei from unstimulated cells were incubated with PKA or PKC treated cytosolic fraction for 30 min at 30 degrees C, NF kappa B was translocated into the nuclei.
 
2548081:::  Our findings support the conclusion that NF kappa B exists in the cytoplasm of unstimulated cells in an inactive form that can be converted by exposure to PKA or PKC to an active DNA binding form that can translocate to the nucleus.
 
2656615::: A new inhibitor of protein kinase C PKC , UCN 01, was isolated from the culture broth of Streptomyces sp.
 
2656615:::  UCN 01 has been shown to inhibit PKC and protein kinase A PKA with IC50 values of 0.0041 and 0.042 microM, respectively, and UCN 02 has been shown to inhibit PKC and PKA with IC50 values of 0.062 and 0.25 microM, respectively.
 
2930565::: While protein kinase C PKC appears to play a role in the action of PTH in renal cells, direct evidence of activation by PTH is lacking.
 
2930565:::  Rat PTH 1 34 caused a rapid, transient translocation of PKC in opossum kidney OK cells from a basal value of 0.09 to maximum of 0.24 at 10 15 sec.
 
2930565:::  In contrast, PTH activation of cAMP dependent protein kinase PKA , while also rapid, was greater in magnitude 0.10 to 0.50 , persistent, and occurred at a threshold level of 3 x 10 10 M PTH, compared to 10 8 M for PKC.
 
2930565:::  Neither bPTH 3 34 nor bPTH 7 34 activated either protein kinase, while both antagonized rPTH 1 34 induced PKC translocation more effectively than PKA activation.
 
2785241::: We constructed mutant protein kinase C PKC cDNAs which expressed PKC activity in vivo in the absence of phorbol ester activation.
 
2785241:::  A hybrid PKC gene, PKAC, was constructed by substituting the coding region for the N terminal 253 amino acids of PKC alpha with the N terminal 17 amino acids of the cyclic AMP dependent protein kinase catalytic subunit PKA .
 
2785241:::  A truncated PKC gene, delta PKC beta, lacking the coding region for amino acid positions 6 to 159 of PKC beta was also constructed.
 
2785241:::  Phorbol ester binding activity was absent in both constructs but was preserved in another hybrid gene, PKCA, which was composed of the coding region for 1 to 253 amino acids of PKC alpha at the N terminal side and the coding region for 18 to 350 amino acids of PKA at the C terminal side.
 
2785241:::  These results indicate that elimination of the regulatory domain of PKC produces constitutively active PKC that can bypass activation by the phorbol ester.
 
2785241:::  delta PKC beta, in synergy with a calcium ionophore, was capable of activating the interleukin 2 promoter, indicating that cooperation of PKC dependent and calcium dependent pathways is necessary for activation of the interleukin 2 gene.
 
2391515::: We studied the signal transduction system including the receptor and protein kinase C PKC in Alzheimer s disease AD brains.
 
2391515:::  We utilized antibodies to assess the degree of involvement of different PKC isoforms in AD.
 
2391515:::  The concentration of PKC beta II was lower in AD particulate fractions and higher in AD cytosol fractions.
 
2391515:::  Immunocytochemical studies revealed reduced numbers of anti PKC beta II immunopositive neurons.
 
2391515:::  Anti PKC alpha faintly stained entire plaques and surrounding glial cells.
 
2391515:::  Anti PKC beta I stained dystrophic plaque neurites.
 
2391515:::  Anti PKC beta II stained the amyloid containing portions of plaques.
 
1964542:::  Stimulation of N methyl DL aspartase NMDA receptors induces an influx of calcium, which is needed for HLTP maintenance, as are the activation of protein kinase C PKC and the synthesis of new proteins, for example calmodulin.
 
2679942:::  Both correlational evidence measures of PKC activity, protein F1 phosphorylation, and PI turnover and interventive evidence application of PKC inhibitors and activators indicate that PKC activation is necessary for maintenance of the LTP response.
 
2679942:::  An important regulatory pathway for PKC activation is the liberation of c FAs from membrane phospholipids by PLA2.
 
2679942:::  In LTP, activation of this pathway may stabilize PKC in an activated state, and thus contribute to maintenance of the potentiated response.
 
2679942:::  If LTP maintenance is mediated by presynaptic alteration, as has been indicated by measurement of glutamate release, then one must posit a signal that travels from the postsynaptic to the presynaptic membrane to activate presynaptic PKC.
 
2679942:::  Alternatively, if LTP maintenance is mediated by postsynaptic alteration, a signal contained within the dendritic spine would suffice to activate postsynaptic PKC mediated maintenance processes.
 
2679942:::  We suggest that the contributions of presynaptic and postsynaptic processes to LTP maintenance may be determined by the differential distribution of PKC subtypes and substrates among hippocampal synaptic zones.
 
2847049:::  Involvement of protein phosphorylation in LTP has been widely proposed, with protein kinase C PKC and calcium calmodulin kinase type II CaMKII as leading candidates.
 
2847049:::  Here we test whether the persistent signal in LTP is an enduring phosphoester bond, a long lived kinase activator, or a constitutively active protein kinase by using H 7, which inhibits activated protein kinases and sphingosine, which competes with activators of PKC ref.
 
2905192:::  A separate line of evidence has suggested that activation of protein kinase C PKC and the consequent phosphorylation of its substrates is necessary for the maintenance of the LTP response.
 
2905192:::  To determine if PKC activation is a consequence of NMDA receptor activation during LTP, we applied the NMDA receptor antagonist drug, DL aminophosphonovalerate APV both immediately prior to and following high frequency stimulation, resulting in successful and unsuccessful blockade of LTP initiation, respectively.
 
2905192:::  We then measured the phosphorylation of a PKC substrate protein F1 in hippocampal tissue dissected from these animals.
 
2905192:::  These data provide the first evidence linking two mechanisms associated with LTP, NMDA receptor activation and PKC substrate phosphorylation.
 
2120043:::  Here we show that the sites of phosphorylation by four kinases PKA, PKC, CK and CaMK all lie in the C terminal microtubule binding half of tau, but only the phosphorylation by CaM kinase shows the pronounced shift in electrophoretic mobility characteristic for tau from Alzheimer neurofibrillary tangles.
 
1694792::: Effects of purified subtypes I, II and III of protein kinase C PKC on voltage dependent transient K A and Na channels were studied in Xenopus oocytes injected with chick brain RNA.
 
1694792:::  PKC subtype II beta 1 beta 2 and III alpha reduced both currents.
 
1694792:::  PKC did not affect the response to kainate.
 
1694792:::  Our results strongly suggest that INa and IA in vertebrate neurons are modulated by PKC.
 
1694792::: all PKC subtypes exert a similar effect on the A channel while only subtypes II and III modulate the Na channel.
 
3426619::: Immunocytochemical studies of rat cerebellum using specific antibodies against type I, II, and III PKC revealed the presence of the type I PKC in the Purkinje cells where transcripts of tau cDNA were localized, the type II PKC in the granule cells where transcripts of beta cDNA were detected, and the type III PKC in both the Purkinje and granule cells.
 
3426619:::  Immunoblot analysis revealed that the expressed PKC in COS cells transfected with either alpha, beta, or tau cDNA of PKC were recognized by specific antibodies against the type III, II, and I PKC isozymes, respectively.
 
3426619:::  These results prove that the type I, II, and III PKC are products of PKC genes, tau, beta, and alpha, respectively.
 
3426619:::  With these specific antibodies we have identified the presence of multiple species of PKC in a variety of cell types.
 
2153665::: Synthetic peptides corresponding to the autoinhibitory domains of calcium calmodulin dependent protein kinase II x_ CAMKII _y CaMK 281 309 , smooth muscle myosin light chain kinase MLCK 480 501 , and protein kinase C PKC 19 36 as well as a peptide derived from the heat stable inhibitor of cAMP dependent protein kinase PKI tide were tested for their inhibitory specificities.
 
2153665:::  With synthetic peptide substrates, PKC 19 36 strongly inhibited native PKC IC50 less than 1 microM but also significantly inhibited autophosphorylated CaMK II IC50 = 30 microM and proteolytically activated MLCK IC50 = 35 microM .
 
2153665:::  MLCK 480 501 potently inhibited MLCK IC50 = 0.25 microM and also strongly inhibited both PKC and CaMK II IC50 = 1.4 and 1.7 microM, respectively .
 
2153665:::  CaMK 281 309 inhibited autophosphorylated CaMK II, PKC, and proteolyzed MLCK almost equally IC50 = 1 8, and 48 microM, respectively .
 
2153665:::  These studies validate the use of PKI tide as a specific inhibitor of cAMP kinase in intact cell studies and suggest that PKC 19 36 can also be used but only within a narrow concentration range.
 
2549638::: <ArticleTitle>Inhibition of postsynaptic PKC or CaMKII blocks induction but not expression of LTP.
 
2549638:::  Induction of LTP is blocked by intracellular delivery of H 7, a general protein kinase inhibitor, or PKC 19 31 , a selective protein kinase C PKC inhibitor, or CaMKII 273 302 , a selective inhibitor of the multifunctional  calcium  calmodulin dependent protein kinase CaMKII .
 
2549638:::  Thus both postsynaptic PKC and CaMKII are required for the induction of LTP and a presynaptic protein kinase appears to be necessary for the expression of LTP.
 
2847049:::  Involvement of protein phosphorylation in LTP has been widely proposed, with protein kinase C PKC and calcium calmodulin kinase type II CaMKII as leading candidates.
 
2847049:::  Here we test whether the persistent signal in LTP is an enduring phosphoester bond, a long lived kinase activator, or a constitutively active protein kinase by using H 7, which inhibits activated protein kinases and sphingosine, which competes with activators of PKC ref.
 
1963774::: Staurosporine, an inhibitor of protein kinase C PKC , has been shown to inhibit the induction of two cytosolic proteins, p42 and p91, during the differentiation of HL 60 cells initiated by PMA treatment.
 
1963774:::  These studies may therefore establish a link between PKC activation and the induction of specific cellular proteins, such as actin and gelsolin, as important monocyte maturation products without which the cells will be restricted from acquiring certain macrophage activities.
 
2226843:::  We propose that zinc, like calcium, regulates the distribution of PKC in cells.
 
2226843:::  However, unlike calcium which controls the binding of PKC to the lipid component on cell membranes, zinc controls the distribution of PKC to membrane cytoskeleton, possibly actin.
 
1704377:::  In contrast, phorbol esters PMA, PDD and protein kinase C PKC inhibitors staurosporine, H ,8 dihydroxychlorpromazine markedly enhanced and accelerated scattering.
 
1704377:::  Diacylglycerol analogues e.g. diC8 , naphthalenesulfonamide PKC activators SC 9, SC 10 and inactive phorbol esters e.g. 4a PDD did not potentiate scattering, while PKC depletion by 48 h pre incubation with PMA markedly stimulated scattering.
 
1704377:::  Thus, PMA enhanced scattering may be related to down modulation of PKC.
 
1704377:::  These findings suggest that SF induced epithelial mobility may be mediated, in part, by protein synthesis, alterations in protein phosphorylation ?inhibition of PKC , and actin filament reorganization.
 
2185942::: The protein kinase C PKC inhibitor staurosporine was found to dramatically alter the actin microfilament cytoskeleton of a variety of cultured cells, including PTK2 epithelial cells, Swiss 3T3 fibroblasts, and human foreskin fibroblasts.
 
2185942:::  The actin filament disruption induced by staurosporine was distinguishable from the actin reorganization induced by exposure to the tumor promoter and activator of PKC phorbol myristate acetate PMA .
 
2185942:::  Swiss 3T3 cells made deficient in PKC by prolonged exposure to PMA PKC down regulation exhibited actin alterations in response to staurosporine which were comparable to those in cells which had not been exposed to the phorbol ester.
 
2185942:::  In a parallel control experiment, the actin cytoskeleton of PKC deficient 3T3 cells was unaffected in response to PMA, consistent with down regulation of this kinase.
 
2185942:::  While the exact mechanism of staurosporine induced actin reorganization remains to be determined, the observed effects of staurosporine on PKC deficient cells make a role for PKC unlikely.
 
1692066::: We have identified two major proteins in human neutrophils that are phosphorylated in vitro by protein kinase C PKC as lipocortins III and a fragment of a lipocortin like 68 kDa protein.
 
1692066:::  Phosphorylation of the 3 5, and 32 kDa proteins required the presence of  calcium  ,  magnesium  , and phosphatidylserine in our soluble fraction and detergent extract, indicating PKC dependent phosphorylation.
 
1692066:::  Because phosphorylation is known to change the functional characteristics of the lipocortins, the potential exists to link PKC and lipocortins in neutrophils to regulation of granulemembrane interactions or mediation of inflammation.
 
1695636:::  The finding that H 7 can elicit shape changes, actin polymerization and pinocytosis suggests that these events can occur without activation of protein kinase C PKC .
 
2259224::: Protein kinase C PKC , an enzyme involved in signal transduction, is the receptor for both the tumor promoting phorbol esters and the anti neoplastic bryostatins.
 
1693276::: Our previous work on protein kinase C PKC and colon cancer has shown altered levels of PKC activity in human colon tumors, as well as activation of PKC by colon tumor promoters such as bile acids.
 
1693276:::  To understand further the role of PKC in colon carcinogenesis, we analyzed the expression of phorbin, a gene induced by PKC activation, in a series of different stages of human colon tumors.
 
2684961:::  Also, 5 2D3 stimulates an increase in protein kinase C levels and inhibitors of PKC block 5 2D3 induced differentiation of HL 60 cells J.
 
2684961:::  In this report we demonstrated that sphinganine, an inhibitor of PKC that is mechanistically and structurally distinct from 1 2 methylpiperazine HCl , also blocks 5 2D3 induction of HL 60 cell differentiation.
 
2684961:::  The effect of inhibitors of PKC on 5 2D3 regulation of c myc transcription was examined.
 
2684961:::  Furthermore, we demonstrated that expression of markers for HL 60 cell differentiation was more rapidly induced by 25 nM 12 O tetradecanoylphorbol 13 acetate than 50 nM 5 2D3, suggesting that direct activation of PKC by phorbol esters may make processes required for 5 2D3 induction of differentiation unnecessary.
 
2684961:::  In summary, these data suggest that a primary effect of 5 2D3 on HL 60 cells is to regulate PKC levels, and regulation of c myc transcription by 5 2D3 is a result of this action.
 
2583288::: Human red blood cells contain protein kinase C PKC which acts exclusively on the membrane skeletal proteins band 4.1, band 4.9 and adducin.
 
2583288:::  PKC activity can be stimulated by the addition of the phorbol ester 12 O tetradecanoyl phorbol 13 acetate to intact cells.
 
2583288:::  Phosphorylation of band 4.1 by PKC in vitro results in a dramatic reduction in band 4.1 binding to spectrin and actin, as well as to the cytoplasmic domain of band 3.
 
2583288:::  Here we show that the lectin wheat germ agglutinin WGA , which binds to the extracellular domain of glycophorin results in the inhibition of PKC catalyzed phosphorylation of band 4.1, band 4.9 and likely adducin as well.
 
2583288:::  Our results suggest that the binding of WGA to glycophorin results in a major rearrangement of the membrane skeletal network which correlates with reduced phosphorylation of membrane skeletal proteins by PKC.
 
2550491::: Four calcium and phospholipid binding proteins purified from mononuclear cells were characterized for PKC and EGF phosphorylation, actin binding capacity, and partial tissue distribution.
 
2897630::: In platelets, agonists that stimulate phosphoinositide turnover cause the rapid phosphorylation of a protein of apparent relative molecular mass Mr 40 4 00, called P47, by protein kinase C PKC .
 
2897630:::  The P47 protein contains a potential  calcium  binding EF hand structure and a region that strongly resembles known PKC phosphorylation sites.
 
2826193:::  Introduction of  calcium  into platelets by the use of the ionophore A23187 or stimulation of protein kinase C PkC by the phorbol ester TPA did not induce actin polymerization.
 
2826193:::  Retinoic acid which inhibits PkC was also without effect on thrombin induced actin polymerization.
 
3614346:::  We have therefore examined the effect of intracellular injection of calcium diacylglycerol dependent protein kinase protein kinase C PKC in CA1 pyramidal neurones in hippocampal slices.
 
