# Supplementary material for: Content-rich biological network constructed by mining PubMed abstracts
Source: BMC Bioinformatics. 2004 Oct 8;5:147. doi: 10.1186/1471-2105-5-147 (PMC528731; doi:10.1186/1471-2105-5-147)
Supplement: Additional File 5 — The original Chilibot query results of the term "long-term potentiation (LTP)" and 22 other terms, limiting the latest references analyzed to the years 1990, 1995, 2000, and 2004. [file 1471-2105-5-147-S5.bz2 › chilibotAdditionalFile5/ltp1990/synop_NMDA]

1981559:::  In the PSD fraction 3H 3 2 carboxypiperazin 4 yl propyl 1 phosphonic acid CPP , an antagonist specific for the N methyl D aspartate NMDA site, bound to high and low affinity sites.
 
1981559:::  These results ascertain the presence and identity of synaptic NMDA gated ion channels, which are assumed in the current hypothesis about excitotoxicity, long term potentiation x_ LTP _y and learning.
 
2174130:::  Our data indicate that the potentiation of both synaptic components requires an increase in intracellular calcium, involves activation of NMDA N methyl D aspartate receptors, and is specific to the tetanized pathway.
 
1983778::: <ArticleTitle>A dose related impairment of spatial learning by the NMDA receptor antagonist, 2 amino 5 phosphonovalerate AP5 .
 
1983215:::  Their action is mediated by at least three subclasses of receptors which have been characterized on the basis of their selective affinity to N methyl D aspartate NMDA , quisqualate and kainate.
 
1983215:::  NMDA receptors appear to be directly involved in the induction of long term potentiation x_ LTP _y LTP at the hippocampal level, and quisqualate kainate receptors in the expression of LTP.
 
1983215::: , 1988 , which has the pharmacological properties of a competitive antagonist at NMDA receptors as evidenced by biochemical studies and by the fact that gamma LGLA selectively blocks the clonico tonic seizures induced by NMDA, while having no significant action against seizures induced by kainate or quisqualate.
 
2097583:::  The post stimulation application mode excludes the possibility that adenosine interferes with NMDA receptor activation and its role in initiating LTP.
 
1702344::: <ArticleTitle>Activation of NMDA receptor coupled channels suppresses the inhibitory action of adenosine on hippocampal slices.
 
1702344:::  The addition of 2 amino 5 phosphonopentanoic acid 2AP5 in magnesium free medium, thus blocking receptors for N methyl D aspartate NMDA did not modify this dependence.
 
1702344:::  Superfusing slices with NMDA itself directly suppresses adenosine responses and can reverse adenosine inhibition of synaptic potentials.
 
1702344:::  The results indicate that activation of NMDA receptor coupled channels causes a reduction of adenosine sensitivity.
 
2177177:::  In contrast, PLA2 treatment did not detectably modify the binding of 3H kainate to the kainate receptor and of 3H glutamate and 3H glycine to the NMDA N methyl D aspartate receptor complex.
 
2271944::: <ArticleTitle>NMDA depolarizations and long term potentiation x_ LTP _y are reduced in the aged rat neocortex.
 
2271944::: N Methyl D aspartate NMDA responses were recorded intracellularly in layer V neocortical neurons in in vitro slices taken from young 4 6 months and aged 27 29 months Fischer 344 rats.
 
2271944:::  Increasing amounts of NMDA produced membrane depolarizations in both groups of cells.
 
2271944:::  The regression analysis showed significantly reduced sensitivity to NMDA in old neurons compared to young.
 
2271944:::  These results suggest that aging results in a decreased sensitivity to NMDA and impaired synaptic plasticity in the neocortex.
 
1977084:::  Induction of LTP requires  calcium  influx into postsynaptic neurons through ion channels gated by NMDA N methyl D aspartate receptors in hippocampus area CA1 and dentate gyrus and neocortex.
 
1977084:::  Here we report that a component of LTP not requiring the activation of NMDA receptors can be induced in area CA1.
 
2172769:::  Dichlorokynurenic acid DCKA , one of the most potent excitatory amino acid receptor antagonists yet described, binds to a strychnine insensitive glycine binding site located on the N methyl D aspartate NMDA receptor complex Ki = 79 nM versus 3H glycine .
 
2172769:::  DCKA 10 microM antagonized the ability of NMDA to stimulate the binding of the radiolabeled ion channel blocker N 3H 1 2 thienyl cyclohexyl piperidine 3 TCP .
 
2172769:::  DCKA completely and noncompetitively antagonized several NMDA receptor mediated biochemical and electrophysiological responses.
 
2172769:::  Thus, micromolar concentrations of DCKA inhibited NMDA stimulated elevation of cytosolic calcium in cultured hippocampal neurons, cGMP accumulation in cerebellar slices, and norepinephrine release from hippocampal slices.
 
2169591:::  Long term potentiation x_ LTP _y of synaptic transmission in the hippocampal pyramidal cell, a form of neuronal plasticity that is thought to represent a cellular correlate of learning and memory, is dependent on  calcium  entry mediated by synaptic activation of glutamate receptors that have a high affinity for NMDA N methyl D aspartate and are located in distal dendrites.
 
1975645::: Associative stimulation of N methyl D aspartate NMDA receptors and quisqualate ionotropic receptors Qi induces long term potentiation x_ LTP _y at particular glutamatergic synapses.
 
1975645:::  Release of arachidonic acid as a result of stimulation of NMDA receptors has been proposed to play a part in the establishment of long term potentiation x_ LTP _y.
 
1975645:::  But long term plasticity events at some other glutamatergic synapses do not involve activation of NMDA receptors.
 
1975639:::  In most hippocampal and all neocortical pathways studied so far, the induction of LTP requires the activation of N methyl D aspartate NMDA receptor gated conductances.
 
1975639:::  LTD is obtained if postsynaptic depolarization exceeds a critical level but remains below a threshold related to NMDA receptor gated conductances.
 
1981255:::  All these effects of glycine were not observed in the presence of 10 5 M 2 amino 5 phosphonovalerate, an N methyl D aspartate NMDA antagonist.
 
1981255:::  These results demonstrate that glycine can facilitate induction of LTP probably by activating NMDA receptor.
 
2230936:::  The induction of long term potentiation x_ LTP _y LTP at hippocampal mossy fiber synapses requires an increase in postsynaptic  calcium  i but is independent of N methyl D aspartate NMDA receptor activation.
 
2230936:::  Mossy fiber postsynaptic potentials and currents were recorded before and after high frequency stimulation HFS in the presence of 20 50 microM D 2 amino 5 phosphonovaleric acid D APV , an NMDA receptor antagonist.
 
2168555::: We present a biophysical model of electrical and  calcium  dynamics following activation of N methyl D aspartate NMDA receptors located on a dendritic spine.
 
1976253:::  LTP is induced at synapses that correlate in their activity, and the signal for induction is calcium influx through N methyl D aspartate NMDA receptor channels.
 
1976253:::  Because the extent to which synaptic activity is correlated is represented by postsynaptic calcium concentrations, it seemed likely to us that long term depression is related to the failure of calcium to pass through the NMDA channel.
 
1976253:::  One way to block the calcium influx that signals correlated synaptic activity is with the NMDA receptor antagonist D 2 amino 5 phosphonovalerate.
 
1978364::: <ArticleTitle>Hippocampal synaptic plasticity and NMDA receptors a role in information storage?</ArticleTitle>. 
 
1978364:::  These experiments show that activation of NMDA receptors is essential for certain kinds of learning.
 
2171955::: <ArticleTitle>Functional antagonists at the NMDA receptor complex exhibit antidepressant actions.
 
2171955::: Inescapable, but not escapable, stress inhibits the induction of Long Term Potentiation x_ LTP _y LTP in the CA1 region of hippocampus, a process that is dependent upon activation of the N methyl D aspartate NMDA subtype of glutamate receptor.
 
2171955:::  Since inescapable stress also produces a syndrome of behavioral depression sensitive to clinically effective antidepressants, we examined the actions of functional antagonists at the NMDA receptor complex in animal models commonly used to evaluate potential antidepressants.
 
2171955:::  A competitive NMDA antagonist 2 amino 7 phosphonoheptanoic acid AP 7 , a non competitive NMDA antagonist Dizolcipine MK 801 , and a partial agonist at strychnine insensitive glycine receptors 1 aminocylopropanecarboxylic acid ACPC mimicked the effects of clinically effective antidepressants in these models.
 
2171955:::  These findings indicate that the NMDA receptor complex may be involved in the behavioral deficits induced by inescapable stress,.
 
2171955::: substances capable of reducing neurotransmission at the NMDA receptor complex may represent a new class of antidepressants.
 
2171955:::  Based on these findings, the hypothesis that pathways subserved by the NMDA subtype of glutamate receptors are involved in the pathophysiology of affective disorders may have heuristic value.
 
1978790::: <ArticleTitle>NMDA dependent induction of long term potentiation x_ LTP _y in afferent and association fiber systems of piriform cortex in vitro.
 
1978790:::  2 Amino 5 phosphonovalerate APV blocked induction of LTP in both pathways, indicating that N methyl D aspartate NMDA receptor activation is required for induction.
 
2213602:::  Superfusion with the non N methyl D aspartate NMDA receptor antagonist, 6 cyano 7 nitroquinoxaline dione CNQX reduced the EPSP and suppressed the IPSP.
 
2213602:::  The small EPSP which remained was blocked by the NMDA receptor antagonist, D,L 2 amino 5 phosphonovalerate APV .
 
2213602:::  In five cells, administration of 0.5 mumol l 1 bicuculline revealed a postsynaptic NMDA component in the evoked response as evidenced by its anomalous voltage dependence in the presence of  magnesium  and its sensitivity to APV.
 
2167544:::  Graham Collingridge and Wolf Singer describe how NMDA receptors can endow synapses with hebbian like properties and discuss how these may be used by vertebrates for associative learning and experience dependent modifications of synaptic connections during development.
 
2114039:::  Although the induction of associational commissural LTP requires in the postsynaptic cell N methyl D aspartate NMDA receptor activation, membrane depolarization, and a rise in calcium, mossy fiber LTP does not.
 
1972782::: <ArticleTitle>Postsynaptic NMDA receptor mediated calcium accumulation in hippocampal CA1 pyramidal cell dendrites.
 
1972782:::  Because LTP in this region is blocked by the NMDA N methyl D aspartate receptor antagonist AP5 DL 2 amino 5 phosphonovaleric acid and the calcium permeability of NMDA receptors is controlled by a voltage dependent magnesium block, a model has emerged that suggests that the calcium permeability of NMDA receptor coupled ion channels is the biophysical basis for LTP induction.
 
1972782:::  This localized component is blocked by the NMDA receptor antagonist AP5.
 
1972782:::  The results directly confirm the calcium rise predicted by NMDA receptor models of LTP induction.
 
2169959:::  N Methyl D aspartate NMDA receptor agonists enhanced retention in a dose dependent manner.
 
2169959:::  The enhancement of retention by the non NMDA agonist kainic acid and quisqualic acid was dose dependent.
 
2169959:::  Both NMDA and non NMDA receptor antagonists produced dose dependent impairment of retention for footshock training.
 
1972778::: <ArticleTitle>Blocking of acquisition but not expression of conditioned fear potentiated startle by NMDA antagonists in the amygdala.
 
1972778::: Receptors for N methyl D aspartate NMDA seem to have a critical role in synaptic plasticity.
 
1972778:::  NMDA antagonists such as AP5 prevent induction of long term potentiation x_ LTP _y, an activity dependent enhancement of synaptic efficacy mediated by neural mechanisms that might also underlie learning and memory.
 
1972778::: there are few data implicating an NMDA sensitive measure of conditioning based on local infusion of antagonists into a brain area tightly coupled to the behavioural response used to assess conditioning.
 
1972778:::  We now show that NMDA antagonists infused into the amygdala block the acquisition, but not the expression, of fear conditioning measured with a behavioural assay mediated by a defined neural circuit fear potentiation of the acoustic startle reflex .
 
1972778:::  The data indicate that an NMDA dependent process in the amygdala subserves associative fear conditioning.
 
2204470::: <ArticleTitle>The NMDA antagonist, MK 801, suppresses long term potentiation x_ LTP _y, kindling, and kindling induced potentiation in the perforant path of the unanesthetized rat.
 
2204470::: Antagonism of NMDA mediated transmission by MK 801 has been shown to block long term potentiation x_ LTP _y LTP in vitro and delay electrical kindling of the amygdala.
 
2204470:::  It was concluded that although NMDA mediated potentiation may facilitate kindling, synaptic potentiation does not appear to be a critical requirement for kindling to develop.
 
1975761::: Two selective modulators of N methyl D aspartate NMDA receptor function, dithiothreitol DTT and glycine, each dramatically enhanced long term potentiation x_ LTP _y LTP in area CA1 of the hippocampus slice.
 
1975761:::  These data suggest that in vivo the reducing potential of local environments may interact with endogenous glycine to regulate NMDA receptor function.
 
1974337::: <ArticleTitle>Differential effects of NMDA receptor antagonist APV on tetanic stimulation induced and calcium induced potentiation.
 
1975212::: <ArticleTitle>Masking effect of NMDA receptor antagonists on the formation of long term potentiation x_ LTP _y LTP in superior colliculus slices from the guinea pig.
 
2172463::: In primary cultures of cerebellar granule cells, glutamate, aspartate, and N methyl D aspartate NMDA induced a dose dependent release of 3H arachidonic acid 3H AA which was selective for these agonists and was inhibited by NMDA receptor antagonists.
 
2172463:::  Hence, in cerebellar granule cells, the stimulation of NMDA sensitive glutamate receptors leads to the activation of PLA2 that is mediated by  calcium  ions entering through the cationic channels functioning as effectors of NMDA receptors.
 
2154675:::  Both kinetic analysis and equilibrium saturation experiments indicated that PLC treatment produced a decrease in affinity for 3H N 1 thienyl cyclohexyl piperidine 3H TCP , a ligand for the N methyl D aspartate NMDA receptor associated ionic channel, when the channel was fully activated by high concentrations of glutamate and glycine but increased its binding under conditions in which the channel was presumably closed.
 
2154675:::  Binding of 3H glutamate and 3H glycine to the NMDA receptors was not modified by PLC treatment, but there was a large decrease in the binding of the NMDA antagonist 3H 3 2 carboxypiperazine 4 yl propyl 1 phosphonic acid.
 
2154675:::  In contrast to PLC from C. perfringens, phosphatidylinositol specific PLC treatment did not detectably modify the binding properties of the quisqualate AMPA receptor or the NMDA receptor channel.
 
2391515:::  We used 3H TCP as a ligand for the NMDA receptor ion channel complex.
 
2391515:::  3H TCP binding sites spared in AD brains retained the affinity for the ligand and the reactivity to NMDA, L glutamate, and glycine.
 
1964542:::  Stimulation of N methyl DL aspartase NMDA receptors induces an influx of calcium, which is needed for HLTP maintenance, as are the activation of protein kinase C PKC and the synthesis of new proteins, for example calmodulin.
 
2679942:::  Induction of LTP is dependent upon the activation of the NMDA receptor, and the consequent influx of calcium into the postsynaptic cell.
 
2847049:::  Although the role of N methyl D aspartate NMDA receptors in the induction of LTP is well established, the nature of the persistent signal underlying this synaptic enhancement is unclear.
 
2905192::: <ArticleTitle>NMDA receptor blockade prevents the increase in protein kinase C substrate protein F1 phosphorylation produced by long term potentiation.
 
2905192::: Recent evidence has implicated activation of the N methyl D aspartate NMDA class of glutamate receptor in the initiation of hippocampal long term potentiation LTP , an electrophysiological model of information storage in the brain.
 
2905192:::  To determine if PKC activation is a consequence of NMDA receptor activation during LTP, we applied the NMDA receptor antagonist drug, DL aminophosphonovalerate APV both immediately prior to and following high frequency stimulation, resulting in successful and unsuccessful blockade of LTP initiation, respectively.
 
2905192:::  This suggests that NMDA receptor mediated initiation triggers maintenance processes that are, at least in part, mediated by protein F1 phosphorylation.
 
2905192:::  These data provide the first evidence linking two mechanisms associated with LTP, NMDA receptor activation and PKC substrate phosphorylation.
 
2155321::: <ArticleTitle>A unified approach to systematic isosteric substitution for acidic groups and application to NMDA antagonists related to 2 amino 7 phosphonoheptanoate.
 
2155321:::  By replacing the phosphonic acid of 2 amino 7 phosphonoheptanoate AP 7 with these groups, we have synthesized novel N methyl d aspartate NMDA antagonists.
 
1963602::: <ArticleTitle>NMDA receptor agonists derived from ibotenic acid.
 
1963602::: The two heterocyclic aspartic acid and glutamic acid analogues derived from ibotenic acid, RS 2 amino 2 3 hydroxy 5 methylisoxazol 4 yl acetic acid AMAA and RS 2 amino 3 3 hydroxy 5 methylisoxazol 4 yl propionic acid AMPA have previously been shown to be selective agonists at N methyl D aspartic acid NMDA and AMPA receptors, respectively.
 
1963602:::  AMAA was shown to be a very potent NMDA agonist in cortical tissue preparations, slightly more active than NMDA.
 
1963602:::  RS 3 Hydroxy , tetrahydroisoxazolo c pyridine 4 carboxylic acid 4 HPCA , a bicyclic analogue of AMAA, exhibited weak NMDA agonist effects similar to those of quinolinic acid.
 
1963602:::  The relative potency as AMPA receptor agonists of AMPA, N methyl AMPA, N,N dimethyl AMPA and RS 3 hydroxy , tetrahydroisoxazolo c pyridine 5 carboxylic acid 5 HPCA , a bicyclic analogue of AMPA, was distinctly different from that of the AMAA series of compounds as NMDA agonists.
 
1963602:::  The pharmacological and toxicological profiles of AMAA and 4 HPCA, compared with those of quinolinic acid, are consistent with heterogeneity of NMDA receptors.
 
2148188::: This study reports the activity of a structurally novel excitatory amino acid receptor antagonist, LY233053 cis 4 2H tetrazol 5 yl methyl piperidine 2 carboxylic acid , the first tetrazole containing competitive N methyl D aspartic acid NMDA antagonist.
 
2148188:::  LY233053 potently inhibited NMDA receptor binding to rat brain membranes as shown by the in vitro displacement of 3H CGS19755 IC50 = 107 7 nM .
 
2148188:::  In vitro NMDA receptor antagonist activity was further demonstrated by selective inhibition of NMDA induced depolarization in cortical wedges IC50 = 4.2 0.4 microM vs. 40 microM NMDA .
 
2148188:::  In neonatal rats, LY233053 selectively blocked NMDA induced convulsions ED50 = 14.5 mg kg i.p. with a relatively short duration of action 2 4 hr .
 
2148188:::  In pigeons, LY233053 potently antagonized ED50 = 1.3 mg kg i.m. the behavioral suppressant effects of 10 mg kg of NMDA.
 
2148188:::  Cholinergic and GABAergic neuronal degenerations after striatal infusion of NMDA were prevented by single or multiple i.p. doses of LY233053.
 
2148188:::  In summary, the antagonist activity of LY233053 after systemic administration demonstrates potential therapeutic value in conditions of neuronal cell loss due to NMDA receptor excitotoxicity.
 
2085718::: <ArticleTitle>Philanthotoxin blocks quisqualate , AMPA and kainate , but not NMDA , induced excitation of rat brainstem neurones in vivo.
 
2085718:::  Philanthotoxin caused a dose dependent reduction of responses to quisqualate, alpha amino 3 hydroxy 5 phenyl 4 isoxazolepropionate AMPA and kainate with little effect on those to N methyl D aspartate NMDA .
 
1982526:::  Treatment with N methyl D aspartate NMDA , quisqualate QA and kainate resulted in age and dose dependent stimulation of 3H arachidonic acid release.
 
1982526:::  During development, the maximum response for NMDA was observed relatively earlier at 7 days than those for QA and kainate at 14 days in the hippocampal neuronal cultures.
 
1982526:::  The half maximal effects were obtained at about 15 microM NMDA at all ages studied and about 0.5 microM QA at 14 and 20 days.
 
1982526:::  At optimum concentrations NMDA and QA induced releases were additive.
 
1982526:::  Unlike with neurons, treatment with all the 3 EAA receptor agonists, NMDA, QA and kainate, had no significant effect on 3H arachidonate release in hippocampal astroglial cells.
 
1982526:::  In cultured 14 day old neurons, the increases in NMDA and QA mediated 3H arachidonic acid release were completely blocked by the NMDA receptor antagonist, 2 amino 5 phosphonovaleric acid, and the ionotropic QA receptor antagonist, 6 cyano 7 nitroquinoxaline dione, respectively.
 
1982526:::  At physiological concentrations of  magnesium  1.2 mM , AMPA was found to potentiate NMDA induced release of 3H arachidonic acid.
 
1980131:::  We here show that 3 components of the  calcium  c response can be distinguished 1  calcium  entry through voltage dependent  calcium  channels, following KCl or receptor evoked depolarization, 2  calcium  entry through NMDA receptor channels, and 3 liberation of internal  calcium  via a metabolotropic receptor.
 
1980131:::  The NMDA response was potentiated by glycine, totally inhibited by 5 methyl 1 1 dihydro 5H dibenzo a,d cyclohepten 0 imine maleate MK 801 , and blocked by  magnesium  in a voltage sensitive manner.
 
1980131:::  The prolonged  calcium  c response to kainate KA can be resolved into 2 major components an indirect NMDA receptor mediated response due to released glutamate and a nifedipine sensitive component consistent with depolarization mediated entry via  calcium  channels.
 
1977884:::  N methyl D aspartate NMDA and alpha amino 3 hydroxy 5 methyl 4 isoxazolepropionate AMPA did not increase  calcium  i.
 
1964256::: <ArticleTitle>The non NMDA receptors types, protein structure and molecular biology.
 
1964256:::  Although the NMDA receptor, which is the best characterized of these pharmacologically, has not yet yielded to recombinant DNA technology, several different clones encoding subunits of non NMDA excitatory amino acid receptors have been reported.
 
1964256:::  From the properties of these and of a purified non NMDA receptor, and the pharmacology of the native responses to AMPA and kainate, the authors conclude that multiple non NMDA subtypes exist.
 
1702227::: Glutamate, the major excitatory neurotransmitter in the central nervous system, activates at least three types of channel forming receptors defined by the selective agonists N methyl D aspartate NMDA , kainate, and quisqualate or more selectively by alpha amino 3 hydroxy 5 methyl 4 isoxazolepropionic acid AMPA .
 
1702227:::  Activation of the NMDA receptor requires glycine as well as NMDA or glutamate.
 
1702227:::  Recent studies have provided evidence that certain polyamines potentiate the binding by NMDA receptors of glycine and the open channel blocker MK 801.
 
1702227:::  Our results demonstrate that spermine potentiates the response of the NMDA receptor but has no effect on responses to kainate and quisqualate.
 
1702227:::  Furthermore, spermine increases the maximum response to NMDA and glycine and acts, at least in part, by increasing the apparent affinity of the NMDA receptor channel complex for glycine.
 
2178036::: <ArticleTitle>NMDA and kainic acid receptors have a complementary distribution to AMPA receptors in the human cerebellum.
 
2178036::: The distributions of N methyl D aspartate NMDA , alpha amino 3 hydroxy S methyl 4 isoxazole propionic acid AMPA and kainic acid KA receptors were determined in the human cerebellum using autoradiography.
 
2178036:::  In contrast to the cerebral cortex, where KA receptors have a complementary distribution to NMDA and AMPA receptors, AMPA receptors were concentrated in the cerebellar molecular layer while NMDA and KA receptors were concentrated in the granular layer.
 
2090952:::  Depolarizing potential changes were recorded when the slice was superfused with the excitatory amino acid agonists NMDA N methyl D aspartic acid.
 
2090952:::  Post hypoxia, when the neurones had repolarized, the response to NMDA 10 microM was less than the pre hypoxic response.
 
2090952:::  The extent of the depression of the NMDA response was found to depend on three variables a the duration of the period of hypoxia, b the glucose concentration of the artificial CSF, and c the temperature of the slice.
 
2090952:::  As the duration of hypoxia was increased, the depression of the NMDA response was more marked.
 
2090952:::  The depression of the response to NMDA was observed over a range of concentrations of NMDA.
 
1980925:::  We examined the effects of iontophoretically applied glutamate GLU , aspartate ASP , and the specific agonists kainate KA , quisqualate QQ , RS alpha amino 3 hydroxy 5 methyl 4 isoxazole propionic acid AMPA , and N methyl D aspartate NMDA on the spontaneous and light driven activity of ganglion cells.
 
1980925:::  NMDA excited ON X, OFF X, and OFF Y cells but inhibited ON Y cells.
 
1980925:::  Excitatory and inhibitory NMDA effects could be blocked by the specific NMDA receptor antagonists D 2 amino 7 phosphono heptanoate AP 7 or 3 2 carboxypiperazin 4 yl propyl 1 phosphonic acid CPP .
 
1980925:::  If the GABAergic transmission was blocked by bicuculline, the NMDA induced inhibition of ON Y cells was abolished.
 
1980925:::  We conclude that NMDA activates GABAergic interneurons that in turn reduce the activity of ON Y cells.
 
1976762::: The effect on excitatory amino acid EAA induced toxicity of two novel non N methyl D aspartate non NMDA antagonists 2 amino 3 3 carboxymethoxy 5 methylisoxazol 4 yl propionic acid AMOA and 2 amino 3 2 3 hydroxy 5 methyl isoxazol 4 yl methyl 5 methyl 3 oxoisoxazolin 4 yl propionic acid AMNH was tested in primary cultures of cerebral cortex neurons.
 
1976762:::  No effect on neuronal damage induced by NMDA or AMPA could be detected.
 
1980647:::  Four EAA receptors were evident in these studies an N methyl D aspartate NMDA receptor, a kainate receptor, and two quisqualate receptors.
 
1980647:::  The  calcium  i response to NMDA was blocked or reversed by selective antagonists such as 2 amino 5 phosphonovalerate APV , MK801 and ketamine, as well as by desmethylimipramine and dextromethorphan.
 
1980647:::  Glycine potentiated the  calcium  i response to NMDA, and high concentrations of glycine selectively overcame blockade by kynurenic acid, 6 cyano 7 nitroquinoxaline dione CNQX , and cis piperidine dicarboxylic acid PDA .
 
1980647:::  The  calcium  i response to kainate was generally larger than the NMDA response, and the kainate response desensitized slightly over the first minute.
 
1980647:::  CNQX was more potent as an antagonist of the kainate response than of the NMDA response, even in the absence of added glycine.
 
1980647::: kynurenic acid and PDA conversely had little effect on the kainate response in these cells at concentrations which blocked the NMDA response.
 
1980647:::  In the absence of kainate, both quisqualate and AMPA increased  calcium  i though less so than did NMDA or kainate.
 
1980646:::  The responses of these agonists were inhibited by 6 cyano 7 nitroquinoxaline dione CNQX with similar apparent Ki values, indicating that they resulted from non NMDA receptor activation.
 
2172830::: Excitatory amino acids mediate fast synaptic transmission in the central nervous system through the activation of at least three distinct ionotropic receptors N methyl D aspartate NMDA , the alpha amino 3 hydroxy 5 methyl isoxasole 4 propionate AMPA quisqualate QUIS and the kainate subtypes for reviews, see refs .
 
2177177:::  In contrast, PLA2 treatment did not detectably modify the binding of 3H kainate to the kainate receptor and of 3H glutamate and 3H glycine to the NMDA N methyl D aspartate receptor complex.
 
2149086::: <ArticleTitle>Developmental increase in the sensitivity to magnesium of NMDA receptors on CA1 hippocampal pyramidal cells.
 
2149086::: The N methyl D aspartate NMDA receptor is involved in processes, such as associative learning, that are particularly important during early postnatal development.
 
2149086:::  Activation of the NMDA receptor is normally limited by  magnesium  present in the extracellular fluid of brain.
 
2149086:::  We have found that  magnesium  less potently antagonizes the depolarizing action of NMDA in developing rats than in adults.
 
2149086:::  A grease gap method was used to record depolarizations evoked in CA1 hippocampal pyramidal cells by the excitants NMDA and AMPA alpha amino 3 hydroxy 5 methyl 4 isoxazolepropionate .
 
2149086:::  In the adult CA1 area,  magnesium  shifted the NMDA concentration response curve to the right in a manner consistent with voltage dependent open channel block uncompetitive antagonism in a preparation with significant receptor reserve.
 
2149086:::  A concentration of 10 mM reduced the maximum response of CA1 pyramidal cells to NMDA in adult rats, but not in developing rats.
 
2149086:::  In addition,  magnesium  often enhanced the maximum depolarizations evoked by NMDA in 10 to 15 day old rats, but very seldom in adults.
 
2149086:::  These results suggest that synaptically released glutamate will readily activate NMDA receptors during early development.
 
1966604::: In situ hybridization ISH has been used to determine the distribution of the mRNA encoding a non NMDA glutamatergic receptor subtype in rat and human brain.
 
1705317:::  Since glutamate activates both N methyl D aspartate NMDA and non NMDA receptors in rat dorsal horn neurons, selective agonists, kainate, quisqualate, alpha amino 3 hydroxy 5 methyl 4 isoxazole propionic acid AMPA and NMDA were used to determine which subtype of excitatory amino acid receptors interacted with SP.
 
1705317:::  In contrast, the inward currents induced by NMDA 30 300 microM appear to be reduced and potentiated after the administration of 2 200 nM of SP.
 
1964104:::  The binding sites measured were the N methyl D aspartate NMDA sensitive sites for L 3H glutamate and 3H MK 801 sites transmitter recognition site and ion channel of the NMDA receptor, respectively , 3H alpha amino 3 hydroxy 5 methyl 4 isoxazolepropionate AMPA sites quisqualate receptor , 3H kainate sites kainate receptor and NMDA insensitive sites for L 3H glutamate.
 
1964104::: the appearance of an NMDA receptor mediated component to synaptic responses in the hippocampus produced by kindling, cannot be explained on this basis.
 
1964103:::  Regional glutamate receptor subtype binding was assessed with quantitative autoradiography in each group for N methyl D aspartate NMDA , quisqualate and kainate receptor subpopulations at approximately the 3.8 bregma level and compared to a sham control group.
 
1964103:::  3H glutamate binding to the NMDA receptor was significantly P less than 0.05 decreased at 3 h post TBI in the hippocampal CA1 stratum radiatum, the molecular layers of the dentate gyri and the outer layers 1 3 and inner layers 5 and 6 overlying neocortex.
 
1964103:::  NMDA receptor binding was significantly reduced in layers 5 and 6 of the neocortex at all post trauma survival times but no further differences were seen in the hippocampi.
 
1964103:::  These data further confirm the pathological involvement of the NMDA receptor complex in brain regions selectively vulnerable to moderate levels of TBI in this model.
 
1979665::: <ArticleTitle>Quisqualate induced changes in extracellular sodium and calcium concentrations persist in the combined presence of NMDA and non NMDA receptor antagonists in rat hippocampal slices.
 
1979665::: In the CA1 stratum pyramidale of rat hippocampal slices we have used  calcium  and Na sensitive microelectrodes to measure the changes in  calcium  o, Na o and associated slow field potentials elicited by the iontophoretic application of the excitatory amino acids N methyl D aspartic acid NMDA , quisqualic acid Quis , alpha amino 3 hydroxy 5 methyl 4 isoazolepropionic acid AMPA and glutamic acid Glu in the presence of the NMDA receptor antagonists 2 amino 5 phosphonovaleric acid AP5 and ketamine and the non NMDA receptor antagonist 6 cyano 7 nitroquinoxaline dione CNQX .
 
1979665:::  Although a combination of these antagonists blocked stimulation induced synaptic field potentials as well as AMPA and NMDA induced ionic changes and associated field potentials, Quis induced ionic changes and associated field potentials could still be observed after 60 min.
 
1979664::: <ArticleTitle>Autoradiographic distribution of binding sites for the non NMDA receptor antagonist CNQX in chick brain.
 
1979664::: The anatomical distribution of binding sites for the non N methyl D aspartate non NMDA glutamate receptor antagonist 3H 6 cyano 7 nitroquinoxaline dione 3H CNQX in 1 day old chick brain was investigated.
 
1979664:::  The distribution of 3H CNQX binding was markedly different to that of the NMDA receptor ligand 3H MK 801.
 
2177160:::  Glutamate and its agonists kainate, quisqualate and N methyl D aspartate NMDA stimulated the efflux of preloaded 45Ca2 , in a dose dependent manner.
 
2177160:::  . . . kainate and NMDA were less potent.
 
2177160:::  In the Mg free medium, the response to NMDA was significantly increased.
 
2177160::: of NMDA by DL 2 amino 5 phosphonopentanoic acid AP5 .
 
2168104:::  Most attention has been directed to synapses using NMDA receptors, although more recent evidence indicates potential roles for the AMPA receptors as well.
 
1974332::: We exposed murine cortical neuronal cell cultures for 24 hours to defined concentrations of N methyl D aspartate NMDA , kainate, or alpha amino 3 hydroxy 5 methyl 4 isoxazolepropionic acid AMPA , and assessed the resultant neuronal degeneration quantitatively by the efflux of lactate dehydrogenase to the bathing medium.
 
1974332:::  Conversely, these immunoreactive cells were more resistant to NMDA induced injury than the general population.
 
1974332:::  In view of reports suggesting that somatostatin and parvalbumin reactive cortical neurons may be preferentially damaged in Alzheimer s disease, these observations support a hypothesis that the overactivation of non NMDA receptors could be involved in Alzheimer s disease pathogenesis.
 
2171944::: We found that N methyl D aspartate NMDA was a very potent, systematically active convulsant in the rat in the early period of postnatal development 7 11 days of age .
 
2171944:::  alpha Amino 3 hydroxy 5 methyl 4 isoxazole propionic acid AMPA was the most potent convulsant ED50 0.6 mg kg , followed by kainate ED50 1.5 mg kg , N methyl D aspartate NMDA ED50 3.1 mg kg , then quisqualate ED50 5.1 mg kg .
 
2171944:::  NMDA induced convulsions were antagonized in a dose related manner by prior administration of the NMDA antagonists cis 4 phosphonomethyl 2 piperidine carboxylic acid CGS19755 , cis 4 2H tetrazol 5 yl methyl piperidine 2 carboxylic acid LY23305 2 carboxypiperazin 4 yl propyl 1 phosphonic acid CPP , D,L 2 amino 5 phosphonovalerate D,L AP5 and MK801.
 
2171944:::  NMDA antagonists did not protect against AMPA or kainate induced convulsions.
 
2171944:::  Dinitroquinoxaline dione DNQX selectively prevented the effect of AMPA at doses which had no effect on NMDA or kainate convulsions.
 
2171944:::  Quisqualate induced convulsions were antagonized by NMDA antagonists or DNQX.
 
2171944:::  Using neonatal rats three pharmacologically distinct excitatory amino acid receptor effects were demonstrated following administration of NMDA, AMPA or kainate.
 
2146136:::  Cis methanoglutamate had a Ki of 0.052 microM against N methyl D aspartate NMDA specific L 3H glutamate binding compared with 0.050 microM for L glutamate.
 
2146136:::  It produced an inward current in rat brain mRNA injected Xenopus oocytes which was blocked by the NMDA antagonist, D 2 amino 7 phosphonoheptanoate D AP7 .
 
2146136:::  Cis methanoglutamate is the most potent, selective NMDA agonist known.
 
2167544:::  Graham Collingridge and Wolf Singer describe how NMDA receptors can endow synapses with hebbian like properties and discuss how these may be used by vertebrates for associative learning and experience dependent modifications of synaptic connections during development.
 
2165523:::  In the presence of 3 microM glycine, with no extracellular Mg, micromolar concentrations of 11 of these amino acids produced selective activation of N methyl D aspartate NMDA receptors.
 
2165523:::  L Glutamate was the most potent NMDA agonist EC50 2.3 microM and quinolinic acid the least potent EC50 2.3 mM .
 
2165523:::  The mean limiting slope of log log plots of NMDA receptor current versus agonist concentration 1.93 suggests that a 2 site model is appropriate.
 
2165523:::  There was excellent correlation between agonist EC50S determined in voltage clamp experiments and KdS determined for NMDA receptor binding Olverman et al.
 
2165523:::  With no added glycine, and 1 mM extracellular Mg, responses to NMDA were completely blocked.
 
2165523:::  Under these conditions, glutamate and the sulfur amino acids activated a rapidly desensitizing response, similar to that evoked by micromolar concentrations of quisqualate and AMPA, but mM concentrations of L aspartate, homoquinolinic acid, and quinolinic acid failed to elicit a non NMDA receptor mediated response.
 
1707970:::  The amino acids kainate, quisqualate, N methyl D aspartate NMDA and L glutamate were applied by a rapid perfusion system.
 
1707970:::  In the whole cell recording mode the responses to NMDA or to low concentrations of glutamate, recorded in the absence of  magnesium  and with glycine in the extracellular superfusion solution, were antagonized by acidic pH and potentiated by an alkaline extracellular solution.
 
1707970:::  Decrease in pH from 7.3 to 6.0 reduced NMDA responses to 33 2% and an increase in pH from 7.3 to 8.0 potentiated it to 141 6%.
 
1707970:::  The equilibrium dissociation constant Kd for H antagonism of responses to NMDA, estimated from the fit of a single binding site adsorption isotherm, was calculated to be 0.25 0.06 microM, corresponding to pH 6.6 0.1.
 
1707970:::  The H attenuation of NMDA current was voltage independent at membrane potentials 60 to 30 mV.
 
1707970:::  H antagonism of responses to NMDA was reduced when the NMDA concentration was lowered.
 
1707970:::  The sensitivity of NMDA current to Zn2 was unchanged in the pH range 6.3 8.0.
 
1707970:::  These results suggest that H ions do not directly interfere with the binding of NMDA to its agonist recognition site or with the binding of glycine,  magnesium  and Zn2 to the specific allosteric sites on the NMDA receptor channel complex.
 
1707970:::  In outside out patches held at 60 mV, unitary NMDA activated currents were recorded at pH 7.3 and 6.3.
 
1707970:::  The mean NMDA single channel conductance gamma obtained for the largest and most frequent openings were gamma 7.3 = 52.5 0.8 pS and gamma 6.3 = 51.8 0.9 pS.
 
1707970:::  The frequency of NMDA channel bursts was reduced by 31%.
 
1703572:::  Single channels activated by N methyl D aspartate NMDA were studied in outside out patches of cultured hippocampal neurones in the presence of glycine and absence of magnesium.
 
1703572:::  The effects of the transition metal ions zinc and cadmium on NMDA channels were tested by placing the membrane patch at the mouth of one of an array of large barrelled flow pipes.
 
1703572:::  Amplitude histograms revealed several conductance levels between 5 and 45 pS with the majority of NMDA activated openings greater than 25 pS.
 
1703572:::  Zinc inhibition of the calculated macroscopic current due to NMDA activated channels could be fitted with a single binding site isotherm with an IC50 of 12 microM.
 
1703572:::  In the presence of 5 microM NMDA at 60 mV, tau o2 = 10.49 ms and tau o1 = 1.47 ms.
 
2110639:::  Stimulation with glutamate 0.1 1 mM or N methyl D aspartate NMDA 0.1 mM resulted in a dramatic increase in the intensity of tau labelling in axons and the appearance of staining within a proportion of neuronal cell bodies and dendrites.
 
2110639:::  The NMDA mediated events were calcium dependent and the effects of all excitatory amino acids could be blocked by specific antagonists.
 
2158522:::  The specific N methyl D aspartate NMDA receptor antagonist D 2 amino 5 phosphonovaleric acid APV, 20 microM had no effect on either the magnitude or duration of PTP.
 
1690430::: <ArticleTitle>Glycine decreases desensitization of N methyl D aspartate NMDA receptors expressed in Xenopus oocytes and is required for NMDA responses.
 
1690430::: In Xenopus oocytes injected with rat brain mRNA, as in neurons, glycine greatly potentiated responses of the N methyl D aspartate NMDA type of excitatory amino acid receptor.
 
1690430:::  Injected oocytes generated a partially desensitizing inward current in response to NMDA with 30 nM added glycine.
 
1690430:::  As the added glycine concentration was increased from 30 nM to 1 microM, the NMDA response was increased and exhibited less desensitization.
 
1690430:::  The relationship between the NMDA peak response and added glycine concentration indicated a single component response with apparent affinity of 0.29 microM and a Hill coefficient of 0.77.
 
1690430:::  The time course of desensitization at 500 microM NMDA was exponential with a time constant 350 msec that was independent of glycine concentration between 0.03 and 0.3 microM.
 
1690430:::  NMDA without added glycine evoked a small transient response.
 
1690430:::  These results indicate that glycine has at least two actions at the NMDA receptor it enables channel opening by the agonist and decreases desensitization.
 
2484209:::  Membrane current changes were obtained in response to the putative transmitters glutamate and aspartate, and the agonists NMDA N methyl D aspartate , ibotenate, quisqualate and kainate.
 
2457087:::  The whole cell and outside out configurations of the patch clamp method were used to investigate the properties of the channels activated by N methyl D aspartate NMDA channels in mouse central neurones in culture.
 
2457087:::  In the whole cell recording mode the currents induced by both NMDA and L glutamate were accompanied by a large increase in noise.
 
2457087:::  Endogenous amino acids known to activate NMDA receptors L glutamate, L aspartate, L cysteine sulphinate and quinolinate as well as exogenous NMDA agonists such as ibotenate and trans piperidine dicarboxylate trans PDA all produced similar responses.
 
2457087:::  NMDA responses were antagonized by 2 amino 5 phosphonovalerate APV without any effect on gamma n or tau values measured by noise analysis.
 
2457087::: NMDA responses were also diminished by D alpha aminoadipate and cis piperidine dicarboxylate.
 
2457087:::  NMDA channels are permeable to Na , K and Cs , but blocked by choline.
 
2457087:::  The NMDA channels open in bursts of short openings interrupted by brief closures.
 
2457087:::  The mean channel open time, to, was 5.9 1.0 ms for NMDA and 5.3 1.7 ms for L glutamate.
 
2457087:::  The mean burst duration, tb, was 10.5 0.7 ms for NMDA and 8.5 2.0 ms for L glutamate.
 
2457087:::  When the temperature was increased between 14 and 24 degrees C, the NMDA channel conductance increased with a Q10 of 1.6 while the mean open time decreased with a Q10 close to 2.
 
2457087:::  The NMDA channel showed, in addition to the main conductance state 40 50 pS , smaller conductance states of 15 and 35 pS.
 
2556290:::  The N methyl D aspartate NMDA receptor antagonist, MK 801 also markedly attenuated reflex activity.
 
3062296::: <ArticleTitle>Hypothalamic site of action for N methyl D aspartate NMDA on LH secretion.
 
3062296:::  In the present study we attempted to determine possible hypothalamic sites of action for the potent excitatory amino acid agonist, N methyl D aspartate NMDA .
 
3062296:::  The ability of NMDA to enhance LH release was tested in male rats following infusion into the medial preoptic nucleus MPO , anterior hypothalamic nucleus AHY , ventromedial hypothalamic nucleus VMH , and arcuate nucleus ARC .
 
3062296:::  In the MPO, infusion of 50 or 500 pmole NMDA increased pituitary LH secretion, resulting in a 2 7 fold increase in plasma LH.
 
3062296:::  Plasma LH levels were not affected following microinfusion of NMDA 50 pmole into the AHY, VMH, and ARC.
 
3062296:::  The present results indicate a regional specificity for NMDA in the enhancement of LH secretion.
 
2821444::: <ArticleTitle>The N methyl D aspartate NMDA receptor antagonist MK 801, attenuates the Bezold Jarisch reflex in the anaesthetized rat.
 
2821444::: The effects of MK 801, an N methyl D aspartate NMDA receptor antagonist, on the Bezold Jarisch reflex elicited by i.v. doses of 5 hydroxytryptamine 5 HT was investigated in urethane anaesthetized rats.
 
2549423:::  In the CA1 region of the hippocampus, the induction of LTP requires activation of NMDA N methyl D aspartate receptors by synaptically released glutamate with concomitant postsynaptic membrane depolarization.
 
2549423:::  This relieves the voltage dependent magnesium block of the NMDA receptor ion channel, allowing calcium to flow into the dendritic spine.
 
2847049:::  Although the role of N methyl D aspartate NMDA receptors in the induction of LTP is well established, the nature of the persistent signal underlying this synaptic enhancement is unclear.
 
2443136::: <ArticleTitle>4 Aminopyridine inhibits synaptosomal plasma membrane protein phosphorylation in vitro effect of the selective NMDA antagonist 2 amino 5 phosphonovalerate.
 
1699891:::  This seems to be associated with a receptor mediated event that is activated to a lesser degree by the quisqualate and kainate, but not NMDA receptors.
 
