# Supplementary material for: Content-rich biological network constructed by mining PubMed abstracts
Source: BMC Bioinformatics. 2004 Oct 8;5:147. doi: 10.1186/1471-2105-5-147 (PMC528731; doi:10.1186/1471-2105-5-147)
Supplement: Additional File 5 — The original Chilibot query results of the term "long-term potentiation (LTP)" and 22 other terms, limiting the latest references analyzed to the years 1990, 1995, 2000, and 2004. [file 1471-2105-5-147-S5.bz2 › chilibotAdditionalFile5/ltp1990/synop_AMPA]

2177177::: <ArticleTitle>Modulation of DL alpha amino 3 hydroxy 5 methylisoxazole 4 propionate AMPA quisqualate receptors by phospholipase A2 treatment.
 
2177177::: The expression of long term potentiation x_ LTP _y LTP in area CA1 of hippocampus has been proposed to result from an increased sensitivity of the AMPA quisqualate receptors.
 
2177177:::  PLA2 from bee venom produced a significant increase in the binding of 3H AMPA 3H amino 3 hydroxy 5 methylisoxazole 4 propionate , a ligand for the AMPA quisqualate receptor.
 
2177177:::  Analysis of the saturation kinetics revealed that PLA2 treatment increased the affinity of the AMPA quisqualate receptor without changing the maximum number of sites.
 
2177177:::  These finding suggest that phospholipase A2 may regulate the AMPA quisqualate receptor and could play an important role in the development of LTP.
 
2167544:::  The role of AMPA receptors in the maintenance of long term potentiation x_ LTP _y is also discussed.
 
1975272:::  The specific potentiation of iQA responses was accompanied by an increase in the conductance change of iQA and alpha amino 3 hydroxy 5 methyl 4 isoxazole propionic acid AMPA responses, but the affinity of receptors for agonist and the ion selectivity of the channels reversal potentials were not changed.
 
2163119:::  Weak interactions of Cl Kyn with AMPA receptor sites were observed and may account for a partial, reversible reduction in the epsp.
 
6145511:::  In addition, the binding characteristics are described of some new radioligands 3H AMPA, L 3H cysteine sulphinate, L 35S cysteate, D 3H aspartate, D,L 3H APB, D 3H APV and D,L 3H APH.
 
2154675:::  PLC from C. perfringens produced an increased affinity of the quisqualate DL alpha amino 3 hydroxy 5 methylisoxazole 4 propionic acid AMPA receptor for its ligand.
 
2154675:::  In contrast to PLC from C. perfringens, phosphatidylinositol specific PLC treatment did not detectably modify the binding properties of the quisqualate AMPA receptor or the NMDA receptor channel.
 
1963602::: The two heterocyclic aspartic acid and glutamic acid analogues derived from ibotenic acid, RS 2 amino 2 3 hydroxy 5 methylisoxazol 4 yl acetic acid AMAA and RS 2 amino 3 3 hydroxy 5 methylisoxazol 4 yl propionic acid AMPA have previously been shown to be selective agonists at N methyl D aspartic acid NMDA and AMPA receptors, respectively.
 
1963602:::  Two analogous series of AMAA and AMPA derivatives have now been synthesized and characterized in receptor binding studies and neuropharmacological experiments.
 
1963602:::  The relative potency as AMPA receptor agonists of AMPA, N methyl AMPA, N,N dimethyl AMPA and RS 3 hydroxy , tetrahydroisoxazolo c pyridine 5 carboxylic acid 5 HPCA , a bicyclic analogue of AMPA, was distinctly different from that of the AMAA series of compounds as NMDA agonists.
 
2148188:::  No appreciable affinity in 3H alpha amino 3 hydroxy 5 methylisoxazole 4 propionic acid AMPA or 3H kainate binding assays was observed IC50 values greater than 1 00 nM .
 
2085718::: <ArticleTitle>Philanthotoxin blocks quisqualate , AMPA and kainate , but not NMDA , induced excitation of rat brainstem neurones in vivo.
 
2085718:::  Philanthotoxin caused a dose dependent reduction of responses to quisqualate, alpha amino 3 hydroxy 5 phenyl 4 isoxazolepropionate AMPA and kainate with little effect on those to N methyl D aspartate NMDA .
 
1982526:::  But the iontropic QA receptor agonist alpha amino 3 hydroxy 5 methyl isoxazole 4 propionic acid AMPA had no significant effect on 3H arachidonate release, indicating that interaction between ionotropic QA and metabolotropic QA receptors may be essential for optimal QA mediated arachidonic acid release.
 
1982526:::  At physiological concentrations of  magnesium  1.2 mM , AMPA was found to potentiate NMDA induced release of 3H arachidonic acid.
 
1980131:::  Polarized cells displayed small responses to quisqualate QA and alpha amino 3 hydroxy 5 methyl 4 isoxazole propionic acid AMPA .
 
1980131:::  Depolarization enhanced a transient response to QA, but not to AMPA.
 
1980131:::  Trans 1 amino cyclopentanedicarboxylic acid trans ACPD , a selective agonist for the metabolotropic glutamate receptor, caused a transient elevation of  calcium  c, which was blocked by prior exposure to QA but not AMPA.
 
1980131:::  6 Cyano 7 nitroquinoxaline dione CNQX , QA at greater than 10 microM, and AMPA but not trans ACPD reversed the KA response, consistent with an inactivation of the KA receptor.
 
1977884:::  N methyl D aspartate NMDA and alpha amino 3 hydroxy 5 methyl 4 isoxazolepropionate AMPA did not increase  calcium  i.
 
1964256:::  From the properties of these and of a purified non NMDA receptor, and the pharmacology of the native responses to AMPA and kainate, the authors conclude that multiple non NMDA subtypes exist.
 
1964256::: one of these is a unitary receptor that can respond to both kainate and AMPA.
 
1702227::: Glutamate, the major excitatory neurotransmitter in the central nervous system, activates at least three types of channel forming receptors defined by the selective agonists N methyl D aspartate NMDA , kainate, and quisqualate or more selectively by alpha amino 3 hydroxy 5 methyl 4 isoxazolepropionic acid AMPA .
 
2178036::: <ArticleTitle>NMDA and kainic acid receptors have a complementary distribution to AMPA receptors in the human cerebellum.
 
2178036::: The distributions of N methyl D aspartate NMDA , alpha amino 3 hydroxy S methyl 4 isoxazole propionic acid AMPA and kainic acid KA receptors were determined in the human cerebellum using autoradiography.
 
2178036:::  In contrast to the cerebral cortex, where KA receptors have a complementary distribution to NMDA and AMPA receptors, AMPA receptors were concentrated in the cerebellar molecular layer while NMDA and KA receptors were concentrated in the granular layer.
 
2090952::: 3 30 microM , AMPA RS alpha amino 3 hydroxy 5 methyl 4 isoxazole propionate.
 
2090952:::  The concentration response curve for AMPA was also flattened the depolarizations in response to kainate or GABA were preserved.
 
1980925:::  We examined the effects of iontophoretically applied glutamate GLU , aspartate ASP , and the specific agonists kainate KA , quisqualate QQ , RS alpha amino 3 hydroxy 5 methyl 4 isoxazole propionic acid AMPA , and N methyl D aspartate NMDA on the spontaneous and light driven activity of ganglion cells.
 
1980925:::  The major actions of QQ on the discharge rate of ganglion cells are mimicked by AMPA.
 
1976762:::  No effect on neuronal damage induced by NMDA or AMPA could be detected.
 
1980647:::  The desensitization of the  calcium  i response to kainate was greatly augmented by quisqualate and by the putative ionotropic quisqualate receptor agonist alpha amino 3 hydroxy 5 methyl 4 isoxazolepropionic acid AMPA .
 
1980647:::  In the absence of kainate, both quisqualate and AMPA increased  calcium  i though less so than did NMDA or kainate.
 
1980647:::  Quisqualate and AMPA and glutamate were not acting as partial agonists at the kainate receptor, since the potency of these agonists in reversing the kainate  calcium  i response was independent of kainate concentration.
 
1980647:::  Quisqualate, but not AMPA, also produced a small increase in  calcium  i which preceded the negative effect of this agonist on the kainate response.
 
1980647:::  This increase in  calcium  i could also be evoked by quisqualate or glutamate after inhibition of the kainate response by AMPA.
 
1980646::: In cultured striatal neurons, maximal 3H GABA release stimulated by quisqualate QA or alpha amino 3 hydroxy 5 methyl 4 isoxazole propionate AMPA was 10 20 times smaller than that stimulated by kainate KA , and we have previously reported that QA or AMPA competitively inhibited KA evoked GABA release.
 
1980646:::  Con A dose dependently and specifically potentiated QA or AMPA evoked 3H GABA release, so that maximal responses of QA or AMPA were half of that of KA.
 
1980646:::  In Con A treated neurons, QA and AMPA competitively inhibited the KA induced GABA release.
 
1980646:::  The apparent affinities of QA and AMPA in inhibiting the KA response were identical to their affinities in stimulating GABA release.
 
1980646:::  Moreover, the maximal KA response measured in the presence of QA or AMPA was identical to that measured with KA alone.
 
1980646:::  These results clearly indicate that to stimulate GABA release from Con A treated striatal neurons, QA and AMPA behave as partial agonists of a receptor fully activated by KA.
 
1980646:::  These results further support the hypothesis that QA, AMPA and KA act on a common receptor type in striatal neurons.
 
2172830::: Excitatory amino acids mediate fast synaptic transmission in the central nervous system through the activation of at least three distinct ionotropic receptors N methyl D aspartate NMDA , the alpha amino 3 hydroxy 5 methyl isoxasole 4 propionate AMPA quisqualate QUIS and the kainate subtypes for reviews, see refs .
 
2177177::: <ArticleTitle>Modulation of DL alpha amino 3 hydroxy 5 methylisoxazole 4 propionate AMPA quisqualate receptors by phospholipase A2 treatment.
 
2177177::: The expression of long term potentiation LTP in area CA1 of hippocampus has been proposed to result from an increased sensitivity of the AMPA quisqualate receptors.
 
2177177:::  PLA2 from bee venom produced a significant increase in the binding of 3H AMPA 3H amino 3 hydroxy 5 methylisoxazole 4 propionate , a ligand for the AMPA quisqualate receptor.
 
2177177:::  Analysis of the saturation kinetics revealed that PLA2 treatment increased the affinity of the AMPA quisqualate receptor without changing the maximum number of sites.
 
2177177:::  These finding suggest that phospholipase A2 may regulate the AMPA quisqualate receptor and could play an important role in the development of LTP.
 
2149086:::  A grease gap method was used to record depolarizations evoked in CA1 hippocampal pyramidal cells by the excitants NMDA and AMPA alpha amino 3 hydroxy 5 methyl 4 isoxazolepropionate .
 
2149086:::  No significant developmental changes in AMPA induced depolarizations were observed in the presence or absence of  magnesium  .
 
1966604::: <ArticleTitle>Distribution of a kainate AMPA receptor mRNA in normal and Alzheimer brain.
 
1705317:::  Since glutamate activates both N methyl D aspartate NMDA and non NMDA receptors in rat dorsal horn neurons, selective agonists, kainate, quisqualate, alpha amino 3 hydroxy 5 methyl 4 isoxazole propionic acid AMPA and NMDA were used to determine which subtype of excitatory amino acid receptors interacted with SP.
 
1705317:::  We found that the responses to quisqualate, kainate, and AMPA were not significantly affected by SP less than 20% increase .
 
1964104:::  The binding sites measured were the N methyl D aspartate NMDA sensitive sites for L 3H glutamate and 3H MK 801 sites transmitter recognition site and ion channel of the NMDA receptor, respectively , 3H alpha amino 3 hydroxy 5 methyl 4 isoxazolepropionate AMPA sites quisqualate receptor , 3H kainate sites kainate receptor and NMDA insensitive sites for L 3H glutamate.
 
1964103:::  No significant changes were observed with 3H AMPA binding to quisqualate receptors and 3H KA binding was significantly reduced only in layers 5 and 6 of the neocortex at 24 h after TBI.
 
1979665::: In the CA1 stratum pyramidale of rat hippocampal slices we have used  calcium  and Na sensitive microelectrodes to measure the changes in  calcium  o, Na o and associated slow field potentials elicited by the iontophoretic application of the excitatory amino acids N methyl D aspartic acid NMDA , quisqualic acid Quis , alpha amino 3 hydroxy 5 methyl 4 isoazolepropionic acid AMPA and glutamic acid Glu in the presence of the NMDA receptor antagonists 2 amino 5 phosphonovaleric acid AP5 and ketamine and the non NMDA receptor antagonist 6 cyano 7 nitroquinoxaline dione CNQX .
 
1979665:::  Although a combination of these antagonists blocked stimulation induced synaptic field potentials as well as AMPA and NMDA induced ionic changes and associated field potentials, Quis induced ionic changes and associated field potentials could still be observed after 60 min.
 
1979664:::  Overall, the localisation of 3H CNQX binding was similar to the combined distributions of 3H AMPA and 3H kainate binding sites.
 
1979664:::  AMPA also inhibited 3H CNQX binding in the fore and midbrain, but the dense binding in the molecular layer of the cerebellum was notable in being AMPA insensitive.
 
2177160:::  The quisqualate receptor agonist RS alpha amino 3 hydroxy 5 methyl 4 isoxazolepropionic acid AMPA also stimulated the efflux, about equally effectively as quisqualate.
 
2168104:::  Most attention has been directed to synapses using NMDA receptors, although more recent evidence indicates potential roles for the AMPA receptors as well.
 
1974332::: We exposed murine cortical neuronal cell cultures for 24 hours to defined concentrations of N methyl D aspartate NMDA , kainate, or alpha amino 3 hydroxy 5 methyl 4 isoxazolepropionic acid AMPA , and assessed the resultant neuronal degeneration quantitatively by the efflux of lactate dehydrogenase to the bathing medium.
 
1974332:::  Limited exposure to kainate or AMPA did little damage to the general neuronal population, but destroyed nearly all somatostatin or parvalbumin reactive cells.
 
2171944:::  alpha Amino 3 hydroxy 5 methyl 4 isoxazole propionic acid AMPA was the most potent convulsant ED50 0.6 mg kg , followed by kainate ED50 1.5 mg kg , N methyl D aspartate NMDA ED50 3.1 mg kg , then quisqualate ED50 5.1 mg kg .
 
2171944:::  NMDA antagonists did not protect against AMPA or kainate induced convulsions.
 
2171944:::  Dinitroquinoxaline dione DNQX selectively prevented the effect of AMPA at doses which had no effect on NMDA or kainate convulsions.
 
2171944:::  Using neonatal rats three pharmacologically distinct excitatory amino acid receptor effects were demonstrated following administration of NMDA, AMPA or kainate.
 
2146136:::  Cis methanoglutamate exhibited no significant affinity against 3H kainate or 3H alpha amino 3 hydroxy 5 methyl 4 isoxazole propionate 3H AMPA binding.
 
2167544:::  The role of AMPA receptors in the maintenance of long term potentiation is also discussed.
 
2165523:::  Under these conditions, glutamate and the sulfur amino acids activated a rapidly desensitizing response, similar to that evoked by micromolar concentrations of quisqualate and AMPA, but mM concentrations of L aspartate, homoquinolinic acid, and quinolinic acid failed to elicit a non NMDA receptor mediated response.
 
