# Supplementary material for: Content-rich biological network constructed by mining PubMed abstracts
Source: BMC Bioinformatics. 2004 Oct 8;5:147. doi: 10.1186/1471-2105-5-147 (PMC528731; doi:10.1186/1471-2105-5-147)
Supplement: Additional File 5 — The original Chilibot query results of the term "long-term potentiation (LTP)" and 22 other terms, limiting the latest references analyzed to the years 1990, 1995, 2000, and 2004. [file 1471-2105-5-147-S5.bz2 › chilibotAdditionalFile5/ltp1990/synop_TAU]

3958783:::  Before and 20 min to 1 h after inducing LTP, we attempted to measure the mean excitatory postsynaptic potential EPSP amplitude, intrasomatic current voltage relationship to a step RN or alpha function AN current waveform, membrane time constant tau m , spike threshold T50 , peak excitatory postsynaptic current amplitude IP , synaptic conductance increase delta G , and synaptic reversal potential VR .
 
3958783::: or tau m 22 2 ms before and 20 2 ms after.
 
2553048:::  The phosphatase was active on many substrates, including p nitrophenyl phosphate, phosphotyrosine, phosphothreonine, phosphorylase a, myelin basic protein, histones, type 1 phosphatase inhibitor 2, microtubule tau protein, and synapsin I.
 
2506049:::  They also contain the high molecular weight form of microtubule associated protein 2 and tau protein.
 
1702622::: <ArticleTitle>Cyclic AMP agonists induce the phosphorylation of phospholipase C tau and of a 76 kDa protein co precipitated by anti phospholipase C tau monoclonal antibodies in BALB c 3T3 cells.
 
1702622::: Previous studies have demonstrated enhanced phosphorylation of phospholipase C tau PLC tau , a key regulatory enzyme in phosphoinositide metabolism, in cells treated with platelet derived growth factor PDGF and epidermal growth factor, both of which act via specific receptor tyrosine kinases.
 
1702622:::  Treatment of cells with cyclic AMP agonists also enhanced, with similar kinetics, the phosphorylation of a 76 kDa protein co precipitated by anti PLC tau monoclonal antibodies.
 
1702622:::  These findings suggest that PLC tau, and perhaps the 76 kDa co precipitated protein, are substrates of cyclic AMP dependent protein kinase in BALB c 3T3 cells however, the lack of effect of cyclic AMP elevation on PDGF stimulated inositol phosphate formation indicates that the intrinsic activity of PLC tau is unaltered by cyclic AMP mediated phosphorylation.
 
1968926:::  In addition, using permeabilized lymphoma cells, we have found that 1 GTP or GTP tau S augments, and pertussis toxin inhibits, phospholipase C PLC activity and receptor capping.
 
2122640:::  In contrast, activation of G proteins with GTP tau S or AlF4 stimulates both prostaglandin synthesis and PLC.
 
2120043::: <ArticleTitle>Phosphorylation of microtubule associated protein tau identification of the site for  calcium  calmodulin dependent kinase and relationship with tau phosphorylation in Alzheimer tangles.
 
2120043:::  While little is known about how these changes are regulated, microtubule associated proteins MAPs including tau protein are likely to perform an important role.
 
2120043:::  Tau is one of the MAPs in mammalian brain.
 
2120043:::  Tau can be phosphorylated by several protein kinases.
 
2120043:::  Here we show that the sites of phosphorylation by four kinases PKA, PKC, CK and CaMK all lie in the C terminal microtubule binding half of tau, but only the phosphorylation by CaM kinase shows the pronounced shift in electrophoretic mobility characteristic for tau from Alzheimer neurofibrillary tangles.
 
2120043:::  Phosphorylation at this site not only reduces the electrophoretic mobility of tau, it also makes the protein long and stiff, as shown earlier.
 
2120043:::  The site is likely to be phosphorylated in tau from Alzheimer neurofibrillary tangles.
 
1694792:::  Intracellular injection of subtype I tau reduced the A current IA , with no effect on Na current INa .
 
3426619::: Immunocytochemical studies of rat cerebellum using specific antibodies against type I, II, and III PKC revealed the presence of the type I PKC in the Purkinje cells where transcripts of tau cDNA were localized, the type II PKC in the granule cells where transcripts of beta cDNA were detected, and the type III PKC in both the Purkinje and granule cells.
 
3426619:::  Immunoblot analysis revealed that the expressed PKC in COS cells transfected with either alpha, beta, or tau cDNA of PKC were recognized by specific antibodies against the type III, II, and I PKC isozymes, respectively.
 
3426619:::  These results prove that the type I, II, and III PKC are products of PKC genes, tau, beta, and alpha, respectively.
 
2120043::: <ArticleTitle>Phosphorylation of microtubule associated protein tau identification of the site for  calcium  calmodulin dependent kinase and relationship with tau phosphorylation in Alzheimer tangles.
 
2120043:::  While little is known about how these changes are regulated, microtubule associated proteins MAPs including tau protein are likely to perform an important role.
 
2120043:::  Tau is one of the MAPs in mammalian brain.
 
2120043:::  Tau can be phosphorylated by several protein kinases.
 
2120043:::  Here we show that the sites of phosphorylation by four kinases PKA, PKC, CK and CaMK all lie in the C terminal microtubule binding half of tau, but only the phosphorylation by CaM kinase shows the pronounced shift in electrophoretic mobility characteristic for tau from Alzheimer neurofibrillary tangles.
 
2120043:::  Phosphorylation at this site not only reduces the electrophoretic mobility of tau, it also makes the protein long and stiff, as shown earlier.
 
2120043:::  The site is likely to be phosphorylated in tau from Alzheimer neurofibrillary tangles.
 
2367551:::  In general, non halogenated oxazines and thiazines as well as a mono bromooxazine show very low triplet quantum yields, phi tau less than 0.03 and relatively long triplet lifetimes approximately 40 microseconds in acidic methanol.
 
2367551:::  The phi tau data correlate well with known singlet oxygen yields.
 
2341878:::  The time constants of activation tau a and inactivation tau i were not affected by changing either the holding membrane potential VH or the low external  calcium  concentration  calcium  o between 10 6 and 5 X 10 3 M.
 
2341878:::  But the decrease of pHo up to 5.2 decreased both tau a and tau i in a saturable manner.
 
2163285:::  Quantitative analysis yields a correlation time tau c for the motions determining T1 under these conditions, of 3.45 ns.
 
2159779:::  The 15N resonances of the heme and ligand tau nitrogen are broadened beyond detection because of paramagnetic relaxation.
 
2159779:::  The dependence of the 15N and 1H spectra of the ferricytochrome on pH indicated that the ligand histidine tau NH does not dissociate in the neutral pH range and is involved in a hydrogen bond, similar to that in the reduced state.
 
2769762:::  The pH and concentration dependences of the reciprocal relaxation time, 1 tau, may be rationalized on the basis of a reaction scheme in which a slow isomerization process in the protein moiety is coupled to a rapid co operative ionization of two protons.
 
2769762:::  Modification of the CysF9 93 beta sulfhydryl group with iodoacetamide abolishes the pH dependence of 1 tau, suggesting that this sulfhydryl is involved in the isomerization process.
 
3220658:::  Exchange lifetime data and previously reported hydrogen deuterium exchange experiments suggest that the PRG histidine N tau H protons are not involved in hydrogen bonds.
 
2828389:::  The effect of various substituents some common to metabolic transformation could be quantified using the group contribution values tau .
 
2828344:::  From the relation of these distances to the tau c values of the labels incorporated into protein, it was estimated that the depth of the active site hole of ficin is ca.
 
3513830:::  The overall correlation times were obtained by fitting the three experimental relaxation values for a given well resolved single carbon atom to obtain a unique value for the generalized order parameter, S2, and the effective correlation time, tau e.
 
4063375:::  The intensity changes are paralleled by similar although less pronounced changes in the average fluorescence excited state life time tau delta tau tau max = 0.33 for cholera toxin .
 
4063375:::  Upon fluorimetric titration of cholera toxin or B subunit above pH 9, a progressive drop in both fluorescence intensity and tau occurs.
 
6478555:::  Most important is the fact that there were significant differences in the tau r increase with extracellular pH reduction P less than 0.05.
 
6652062:::  The paramagnetic effects of Mn2 on the 1 T1 and 1 T2 values for the H 5S proton of muconolactone in the E X ML X Mn ternary complex provide an estimate of the correlation time, tau c, at 5 X 10 9 s from the T1 T2 ratio, indicating that the condition of rapid exchange of muconolactone in solution with the ternary complex obtains.
 
15611::: an unblocked tau nitrogen on histidine 12 is not essential for activity.
 
12794:::  The value of 1 tau varies from about 6 ms 1 at pH 8 for both isozymes to 50 ms 1 for P1 and 85 ms 1 for P11 at pH 6.
 
1707970:::  The duration of the mean channel open time, tau o, decreased from 4.75 0.25 ms in the control at pH 7.3 to 3.59 0.21 ms at pH 6.3.
 
1707970:::  The mean burst duration, tau b, was reduced from 8.51 0.78 ms at control pH 7.3 to 5.1 0.34 ms at pH 6.3.
 
1703572:::  In the presence of 5 microM NMDA at 60 mV, tau o2 = 10.49 ms and tau o1 = 1.47 ms.
 
1703572::: in 30 microM zinc, tau o2 = 3.49 and tau o1 = 0.8 ms.
 
1703572:::  The blocking rate constant calculated at a membrane potential of 40 mV from the slope of 1 tau o2 vs. zinc o was 4 x 10 6 M 1 S 1.
 
1703572:::  Closed time analysis revealed brief tau c = 0.4 1.0 ms zinc insensitive gaps.
 
2110639::: The effect of excitatory amino acid stimulation on the cytoskeleton of cultured spinal cord and cortical neurons was monitored with antibodies against microtubule associated proteins tau and MAP2.
 
2110639:::  In unstimulated cultures tau 1 immunoreactivity was restricted to axon like processes.
 
2110639:::  Stimulation with glutamate 0.1 1 mM or N methyl D aspartate NMDA 0.1 mM resulted in a dramatic increase in the intensity of tau labelling in axons and the appearance of staining within a proportion of neuronal cell bodies and dendrites.
 
2110639:::  Quisqualate or kainate stimulation resulted only in an increase in tau immunoreactivity within axons.
 
2158522:::  Repetitive stimulation 100 Hz for 1 s of the MF synaptic inputs to CA3 pyramidal cells resulted in PTP averaging 170 19% SE, n = 42 over control and decaying with a time constant tau p of 59.7 5 s n = 23 .
 
2158522:::  Biophysical parameters of the EPSC that were monitored before and during PTP included synaptic conductance G , synaptic reversal potential Erev , decay time constant tau EPSC , and input resistance of the postsynaptic cell.
 
2158522:::  . . . there was no statistical change in Erev 6.0 compared with 6.7 mV, n = 6 , tau EPSC 4.3 compared with 4.5 ms, n = 9 , or postsynaptic input resistance 59 compared with 63 M omega, n = 12 .
 
1690430:::  At higher glycine concentration a slower component of decay tau = 1.4 sec was observed.
 
2484209:::  Pooling data for all agonists gave a mean time constant for single component spectra of tau noise = 4.8 0.3 ms.
 
2484209::: for two component spectra the time constants were tau 1 = 22.7 1.8 ms and tau 2 = 2.2 0.12 ms Vm = 110 to 50 mV .
 
2457087:::  In both cases the noise power spectra were well fitted by single Lorentzian functions and the corresponding mean time constant, tau, was about 6 ms at room temperature.
 
2457087:::  In particular, analysis of the current noise yielded tau values between 4 and 8 ms in all cases.
 
2457087:::  NMDA responses were antagonized by 2 amino 5 phosphonovalerate APV without any effect on gamma n or tau values measured by noise analysis.
 
2170854::: tau 17.5 2.4 ms.
 
2630412:::  Man group had significantly higher values than those in woman group in hematocrit HCT , yield stress tau 0 , Newtonian contribution of viscosity mu , non Newtonion contribution of viscosity eta s mu , apparent viscosity at 2.37s 1 eta s , the equilibrium value of the structural parameter A and apparent kinetic rate constant of rouleaux breakdown ARC .
 
2630412:::  In the old subgroup greater than or equal to 60 years of man and woman, HCT, tau 0, mu, eta s, eta s mu and A had significantly lower values than those in young and middle age subgroups.
 
4022642:::  Step movements of amplitude M min arc and pulse movements of amplitude M min arc and pulse width tau s were studied.
 
4022642:::  The movement M50 to produce 50% positive responses for perception of hue was measured as a function of retinal illuminance, boundary length and speed for step movements and pulse width tau for pulse movements.
 
1966495:::  Tau definitely is present also in PSP tangles and possibly in Pick bodies but not in Lewy bodies.
 
1966495:::  Furthermore, reactivity to tau, although not associated with ubiquitin but with Actin has been described in Hirano bodies.
 
2115775::: <ArticleTitle>The tubulin binding sequence of brain microtubule associated proteins, tau and MAP 2, is also involved in actin binding.
 
2115775::: The interaction of actin with a synthetic peptide which corresponds to one of the repeated tubulin binding sites present in tau and MAP 2 microtubule associated protein 2 proteins has been analysed.
 
2115775:::  The analysis, which uses affinity chromatography of G actin on a column containing the synthetic peptide, and the co sedimentation and co localization of F actin and the peptide as determined by immunoelectron microscopy , indicates that the part of the amino acid sequence of tau involved in the binding of tubulin is also involved in actin binding.
 
1968926:::  In addition, using permeabilized lymphoma cells, we have found that 1 GTP or GTP tau S augments, and pertussis toxin inhibits, phospholipase C PLC activity and receptor capping.
 
2163181:::  However, the inclusions did not react with any of the following antibodies Abs or antisera anti phosphorylated neurofilament NF Ab, anti nonphosphorylated NF Abs 160 and 200 kDa , anti paired helical filament antiserum, anti tau antiserum, anti tubulin Abs alpha and beta , anti microtubule associated protein antiserum, anti glial fibrillary acidic protein antiserum, anti vimentin Ab, anti desmin Ab, anti cytokeratin Abs low and high molecular weights , anti actin antiserum, anti skeletal myosin antiserum and anti myelin basic protein Ab.
 
2621637:::  This latter part of the time course was considered as strictly aerobic and characterized by the time constant tau s.
 
2621637::: in particular, tau s was increased from 2.2 to 5.2 min.
 
2621637:::  The kinetics were also modified the delay to maximum was no longer detected and tau s most likely increased.
 
2593138::: In separated outer medullary collecting duct MCD cells, the time course of binding of the fluorescent stilbene anion exchange inhibitor, DBDS dibenzamido stilbene disulfonate , to the MCD cell analog of band 3, the red blood cell rbc anion exchange protein, can be measured by the stopped flow method and the reaction time constant, tau TDBDS, can be used to report on the conformational state of the band 3 analog.
 
2593138:::  In order to validate the method we have now shown that the ID50D,DBDS,MCD 0.5 0.1 microM for the H2 DIDS diisothiocyano dihydrostilbene disulfonate inhibition of tau DBDS is in agreement with the ID50,Cl MCD 0.94 0.07 microM for H2 DIDS inhibition of MCD cell Cl flux, thus relating tau DBDS directly to anion exchange.
 
2593138:::  The specific cardiac glycoside cation transport inhibitor, ouabain, not only modulates DBDS binding kinetics, but also increases the time constant for Cl exchange by a factor of two, from tau Cl = 0.30 0.02 sec to 0.56 0.06 sec 30 mM NaHCO3 .
 
2551690:::  Myelin basic protein as well as MAP2 could serve as good substrates for this kinase, but 40S ribosomal protein S6, casein, histone, phosphorylase b, protamine, tubulin, actin and tau could not.
 
2539269:::  Ito1 decayed during sustained depolarization with a single exponential time course tau less than 30 msec at all voltages.
 
2539269:::  It recovered from inactivation with a voltage dependent time course tau = 70 msec at 90 mV and 720 msec at 40 mV.
 
3237578::: <ArticleTitle>Determination of myofibrillar and connective tissue protein contents of young and adult avian Gallus domesticus skeletal muscles and the N tau methylhistidine content of avian actins.
 
3237578:::  Because one mole of actin purified from the red and white muscles of Leghorn chickens and one mole of myosin contain respectively one and two moles of N tau methylhistidine, and the molar ratio of myosin and actin in skeletal muscle is known to be 1 6, the myofibrillar myosin and actin contents of avian skeletal muscles can be determined from the amounts of protein bound N tau methylhistidine found in acid hydrolysates of this tissue.
 
3293578:::  The role of MT and in particular of the MT associated protein tau, as demonstrated recently, confirms the involvement of the MT.
 
3481365:::  It was shown that, like bovine adrenal 190 kDa MAP, yet distinct from brain MAP2 and tau, purified HeLa 180 kDa MAP does not interact with actin filaments.
 
3663844::: By dynamic light scattering, the intensity autocorrelation function, G2 tau = B 1 beta g1 tau 2 , was obtained over the scattering angles theta from 30 to 130 degrees in steps of 10 degrees for semidilute solutions of muscle F actin and of F actin complexed with heavy meromyosin in the absence of ATP acto HMM , where B is the baseline and beta a constant.
 
3301854::: <ArticleTitle>Studies on the role of actin s N tau methylhistidine using oligodeoxynucleotide directed site specific mutagenesis.
 
3301854::: The primary structure of all actins except that isolated from Naegleria gruberi contains a unique N tau methylhistidine MeHis at position 73.
 
3109941::: <ArticleTitle>Protein kinase C phosphorylates tau and induces its functional alterations.
 
3109941::: We found that tau, one of the major microtubule associated proteins, is a good substrate for protein kinase C.
 
3109941:::  The protein kinase C mediated phosphorylation of tau reduced its abilities to promote tubulin polymerization and to cross link actin filaments.
 
3109941:::  The reduction in its abilities was in proportion to the number of phosphates incorporated into tau.
 
3103867::: <ArticleTitle>Hirano bodies contain tau protein.
 
3103867:::  In this study, we show that Hirano bodies bind antibodies to the microtubule associated protein tau, a component of Alzheimer neurofibrillary tangles.
 
3578753:::  These methods should be especially valuable for determining myosin, actin, and elastin in tissue hydrolysates from the amounts of N tau methylhistidine, desmosine, or isodesmosine present, respectively, and for studying protein methylation, hydroxylation, cross linking formation, and the turnover rates of contractile and connective tissue proteins in biological systems.
 
3028257:::  Labels attached to G actin displayed an absorption spectrum characteristic of rotational motion with a correlation time tau c of 7 X 10 9 s, which is faster than that for the whole molecule.
 
3028257:::  Labels attached to F actin had a value of tau c, measured using saturation transfer electron paramagnetic resonance, of 2 X 10 5 s, which shows that the probe has a greater degree of mobility than the filament.
 
3028257:::  The binding of heavy meromyosin or troponin tropomyosin to labeled actin resulted in a further increase in the rotational correlation times, with the greatest decrease in mobility tau c = 1 X 10 4 s observed when both were bound.
 
3828469:::  The intensity correlation functions G2 tau of scattered light from a G actin solution containing 2 mM Tris HCl pH 8.0 and 0.1 mM ATP were analyzed by a cumulant expansion method, and the translational diffusion coefficient was determined to be D = 8.07 0.10 X 10 7 cm2 s at 20 degrees C.
 
3828469::: 2 mM ATP and 60 mM KCl was followed by successive measurements of G2 tau for a data accumulation period of 60 300 s run.
 
3828469:::  The time evolution of G2 tau was analyzed by a least squares fitting to the field correlation function of a multiexponential form g1 tau = sigma iAi exp gamma i tau with gamma 1 greater than gamma 2 greater than 3 greater than .
 
3771552::: MAP2 and tau are good substrates for the purified insulin receptor kinase Kadowaki, T.
 
3782289:::  This MAP showed the same level of ability to promote tubulin polymerization as did MAP2 and tau from mammalian brains.
 
3782289:::  These data clearly show that, distinct from MAP2 and tau, this MAP does not interact with actin.
 
3541899::: <ArticleTitle>Contrasting response of protein degradation to starvation and insulin as measured by release of N tau methylhistidine or phenylalanine from the perfused rat heart.
 
3541899::: An isotope dilution method is described for the measurement of N tau methylhistidine release from the perfused rat heart.
 
3541899:::  We argue that release of N tau methylhistidine is indicative of cardiac actin degradation.
 
3541899:::  N tau Methylhistidine release is compared with phenylalanine release in the presence of cycloheximide phenylalanine release being a measure of degradation of mixed proteins .
 
2417667:::  In the visual system, there is a selective and marked 50% impairment in the transport of neurofilaments with no impairment in transport of tubulin or microtubule associated proteins tau group .
 
3460455:::  Tau is not an effective cross linker of actin and microtubules even though it can interact with each polymer individually.
 
4030771::: <ArticleTitle>Calmodulin inhibits interaction of actin with MAP2 and Tau, two major microtubule associated proteins.
 
4030771::: We have previously shown that microtubule associated protein 2 MAP2 and Tau, two major microtubule associated proteins, interact with actin differently as measured by low shear viscosity.
 
4030771:::  In contrast, Tau reduced high shear viscosity of actin filaments and enhanced the turbidity which were due to formation of actin filament bundles as shown by electron microscopy.
 
4030771:::  We conclude that MAP2 is a gelation factor, while Tau is a bundling factor.
 
4030771:::  A well known  calcium  dependent regulatory protein, calmodulin, inhibited both MAP2 actin and Tau actin interaction in a  calcium  dependent manner.
 
4030771:::  The calmodulin dependent inhibition was canceled by higher concentrations of MAP2 or Tau, and calmodulin had no effect on the viscosity of actin filament alone, indicating that this inhibition is based on the stoichiometric interaction of calmodulin with MAP2 or Tau.
 
4005297::: MAP2 microtubule associated protein 2 and tau factor are calmodulin binding and actin filament interacting proteins, respectively.
 
4005297:::  Calmodulin inhibited MAP2 and tau factor induced actin gelation MAP2 and tau factor actin interaction only in the presence of  calcium  , but not in its absence.
 
4005297:::  In contrast, the tau factor actin filament interaction could only be detected by the low shear viscosity, but not by the high speed centrifugation method.
 
4005297:::  MAP2 and tau factor aggregated to form actin bundles as shown by electron microscopy.
 
4005297:::  MAP2 or tau factor induced bundle formation of actin filaments was inhibited only in the presence of  calcium  and calmodulin, but not in the presence or absence of  calcium  .
 
4005297:::  In conclusion, the interaction of MAP2 and tau factor actin filaments is regulated by  calcium  and calmodulin in a flip flop switch.
 
3920212::: MAP2, tau on tyrosine residues.
 
6233284:::  Absence of N tau methylhistidine.
 
6233284:::  The amino acid composition closely resembles other actins except that Naegleria actin lacks N tau methylhistidine.
 
6233284:::  This result indicates that N tau methylhistidine is not a prerequisite for actin actin or actin myosin interactions.
 
6743699::: <ArticleTitle>Interaction between microtubule associated protein tau and spectrin.
 
6743699::: Tau factor, one of the microtubule associated proteins MAPs , is shown here to bind to spectrin.
 
6743699:::  Evidence for an interaction between these two proteins is provided by spectrin affinity chromatography of brain MAPs, gel overlay of electrophoresed MAPs with 125I labelled spectrin, incorporation of tau factor in human erythrocyte ghosts, and demonstration that tau inhibits the F actin cross linking activity of tetrameric spectrin.
 
6743699:::  The wide distribution of both tau and spectrin like proteins in eukaryotic cells is in favor of the possible biological significance of this interaction.
 
6743699:::  The results suggest that tau could be one of the proteins involved in the concerted regulation of microtubule and actin networks in the membrane vicinity.
 
6615482::: The turnover of 3 methylhistidine N tau methylhistidine and in some cases actin, myosin heavy chain and aldolase in skeletal muscle was measured in a number of experiments in growing and adult rats in the fed and overnight starved states.
 
6304075::: We have determined the absolute phosphate content of microtubule associated proteins MAPs and established that phosphorylation inhibits the actin filament cross linking activity of MAPs and both of the major MAP components, MAP 2 and tau.
 
6304075:::  We fractionated the MAP preparations by gel filtration and obtained MAP 2 with 4.3 to 7.5 and tau with 1.5 to 2.2 mol of phosphate mol of protein depending on how we treated the microtubule protein prior to MAP isolation.
 
6304075:::  The actin filament cross linking activity of whole MAPs, MAP 2, and tau depended on the MAP phosphate content.
 
3293578:::  The role of MT and in particular of the MT associated protein tau, as demonstrated recently, confirms the involvement of the MT.
 
3103867::: <ArticleTitle>Hirano bodies contain tau protein.
 
3103867:::  In this study, we show that Hirano bodies bind antibodies to the microtubule associated protein tau, a component of Alzheimer neurofibrillary tangles.
 
2350878:::  Neurons were present, as determined by immunostaining with antibodies to 4 neuron specific proteins neuron specific enolase, microtubule associated protein 2, tau protein and synaptophysin.
 
1689542:::  They also showed extensive expression of neuronal antigens, ie, of each of the neurofilament NF triplet proteins and of the microtubule associated proteins MAPs MAP2 and tau protein.
 
2817080:::  Mature ganglion cells were also immunoreactive for proteins associated with the neuronal cytoskeleton including microtubule associated proteins, MAP2 and tau, and higher molecular weight phosphorylated and non phosphorylated neurofilament subunits , neuron specific enolase, and synaptophysin.
 
2586719:::  . . . reactivity for microtubule associated protein 2 MAP2 , tau, the 200 kilodalton isoform of neurofilament protein, neuron specific enolase and synaptophysin was primarily seen in maturing neurons.
 
2586719:::  Astroglia were reactive with antisera to glial fibrillary acidic and S 100 proteins, but not with monoclonal antibody MAb TUJ1, or with MAbs to the other neuron associated cytoskeletal proteins, MAP2, tau and the 200 kilodalton subunit of neurofilament protein.
 
2757489::: were strongly reactive for neuron specific enolase, synaptophysin, and neuronal cytoskeletal proteins 68 and 200 kd subunits of neurofilament protein, microtubule associated protein 2, and tau .
 
