# Supplementary material for: Content-rich biological network constructed by mining PubMed abstracts
Source: BMC Bioinformatics. 2004 Oct 8;5:147. doi: 10.1186/1471-2105-5-147 (PMC528731; doi:10.1186/1471-2105-5-147)
Supplement: Additional File 5 — The original Chilibot query results of the term "long-term potentiation (LTP)" and 22 other terms, limiting the latest references analyzed to the years 1990, 1995, 2000, and 2004. [file 1471-2105-5-147-S5.bz2 › chilibotAdditionalFile5/ltp1990/synop_CAMKII]

2549638::: <ArticleTitle>Inhibition of postsynaptic PKC or CaMKII blocks induction but not expression of LTP.
 
2549638:::  Induction of LTP is blocked by intracellular delivery of H 7, a general protein kinase inhibitor, or PKC 19 31 , a selective protein kinase C PKC inhibitor, or CaMKII 273 302 , a selective inhibitor of the multifunctional  calcium  calmodulin dependent protein kinase CaMKII .
 
2549638:::  Thus both postsynaptic PKC and CaMKII are required for the induction of LTP and a presynaptic protein kinase appears to be necessary for the expression of LTP.
 
2549423:::  The most attractive candidates have been calcium calmodulin dependent protein kinase II x_ CAMKII _y CaM KII refs 13 16 , protein kinase C refs 17 19 , and the calcium dependent protease, calpain.
 
2847049:::  Involvement of protein phosphorylation in LTP has been widely proposed, with protein kinase C PKC and calcium calmodulin kinase type II CaMKII as leading candidates.
 
2847049:::  17 and CaMKII ref.
 
1978321::: <ArticleTitle>Effects of synapsin I and calcium calmodulin dependent protein kinase II x_ CAMKII _y on spontaneous neurotransmitter release in the squid giant synapse.
 
1978321:::  Among the protein molecules specifically located in presynaptic terminals, synapsin I and calcium calmodulin dependent protein kinase II x_ CAMKII _y CaM kinase II have been shown to modulate evoked transmitter release in the squid giant synapse.
 
2108963:::  This novel phosphorylation site is close to but distinct from phosphorylation sites 2 and 3, which are known to be phosphorylated by calcium calmodulin dependent protein kinase II x_ CAMKII _y and are considered to be of regulatory importance.
 
2173993::: <ArticleTitle>Calcium calmodulin dependent protein kinase II x_ CAMKII _y.
 
2512374::: phosphorylation of synapsin I on sites 2 and 3 by calcium calmodulin dependent protein kinase II x_ CAMKII _y removes this inhibitory effect.
 
2536075:::  Brief freezing of synaptosomes in the presence of gamma 32P ATP and either the catalytic subunit of cyclic AMP dependent protein kinase or calcium calmodulin dependent protein kinase II x_ CAMKII _y rendered the synaptosomal interior accessible to these agents, as reflected by the phosphorylation of substrate proteins, such as synapsin I, which reside within the nerve terminal.
 
2545012::: <ArticleTitle>Presence of calcium calmodulin dependent protein kinase II x_ CAMKII _y in nerve terminals of rat brain.
 
2545012:::  The present study presents evidence, using lesion induced degenerations of pre and postsynaptic neuronal populations in the neostriatum and substantia nigra, that calcium calmodulin dependent protein kinase II x_ CAMKII _y, as measured both by autophosphorylation of enzyme subunits and by synapsin I kinase activity, is present in high concentrations in several populations of presynaptic terminals.
 
2545012:::  Our data therefore indicate that certain nerve terminal populations in the rat brain contain high levels of calcium calmodulin dependent protein kinase II x_ CAMKII _y.
 
3118371:::  Sites 2 and 3 are serine residues phosphorylated by calcium calmodulin dependent protein kinase II x_ CAMKII _y.
 
3118371:::  Thus, the sequences surrounding the four sites that are phosphorylated by calcium calmodulin dependent protein kinase II x_ CAMKII _y, namely sites 2 and 3 in rat and bovine synapsin I, exhibit a high degree of homology.
 
3040904:::  A protein kinase activity that copurifies with SBP SBP kinase was partially characterized and compared with calcium calmodulin dependent protein kinase II x_ CAMKII _y CAM PK II .
 
3104800:::  This bundling activity is reduced when synapsin I is phosphorylated by cAMP dependent protein kinase and virtually abolished when it is phosphorylated by calcium calmodulin dependent protein kinase II x_ CAMKII _y or by both kinases.
 
3087973:::  Synapsin I, phosphorylated at sites 2 and 3 by purified calcium calmodulin dependent protein kinase II x_ CAMKII _y, bound with a 5 fold lower affinity to the vesicles than did dephospho synapsin I.
 
2859595::: <ArticleTitle>Intraterminal injection of synapsin I or calcium calmodulin dependent protein kinase II x_ CAMKII _y alters neurotransmitter release at the squid giant synapse.
 
2859595::: Synapsin I and calcium calmodulin dependent protein kinase II x_ CAMKII _y were pressure injected into the preterminal digit of the squid giant synapse to test directly the possible regulation of neurotransmitter release by these substances.
 
2859595:::  Conversely, injection of calcium calmodulin dependent protein kinase II x_ CAMKII _y, which phosphorylates synapsin I on site II, increased the rate of rise and amplitude and decreased the latency of the postsynaptic potential.
 
2859595:::  A synapsin I like protein and calcium calmodulin dependent protein kinase II x_ CAMKII _y were demonstrated by biochemical and immunochemical techniques to be present in squid nervous tissue.
 
2859595::: we propose that calcium entry into the nerve terminal activates calcium calmodulin dependent protein kinase II x_ CAMKII _y, which phosphorylates synapsin I on site II, dissociating it from the vesicles and thereby removing a constraint in the release process.
 
2153665::: Synthetic peptides corresponding to the autoinhibitory domains of calcium calmodulin dependent protein kinase II x_ CAMKII _y CaMK 281 309 , smooth muscle myosin light chain kinase MLCK 480 501 , and protein kinase C PKC 19 36 as well as a peptide derived from the heat stable inhibitor of cAMP dependent protein kinase PKI tide were tested for their inhibitory specificities.
 
2549638::: <ArticleTitle>Inhibition of postsynaptic PKC or CaMKII blocks induction but not expression of LTP.
 
2549638:::  Induction of LTP is blocked by intracellular delivery of H 7, a general protein kinase inhibitor, or PKC 19 31 , a selective protein kinase C PKC inhibitor, or CaMKII 273 302 , a selective inhibitor of the multifunctional  calcium  calmodulin dependent protein kinase CaMKII .
 
2549638:::  Thus both postsynaptic PKC and CaMKII are required for the induction of LTP and a presynaptic protein kinase appears to be necessary for the expression of LTP.
 
2847049:::  Involvement of protein phosphorylation in LTP has been widely proposed, with protein kinase C PKC and calcium calmodulin kinase type II CaMKII as leading candidates.
 
2847049:::  17 and CaMKII ref.
 
2549423:::  The most attractive candidates have been calcium calmodulin dependent protein kinase II x_ CAMKII _y CaM KII refs 13 16 , protein kinase C refs 17 19 , and the calcium dependent protease, calpain.
 
2847049:::  Involvement of protein phosphorylation in LTP has been widely proposed, with protein kinase C PKC and calcium calmodulin kinase type II CaMKII as leading candidates.
 
2847049:::  17 and CaMKII ref.
 
2443136::: Phosphorylation of synaptosomal plasma membranes from rat hippocampus in the presence of the convulsant drug 4 aminopyridine resulted in the inhibition of the phosphorylation of the nervous tissue specific protein kinase C substrate protein B 50 48 kDa and the alpha subunit of calcium calmodulin dependent protein kinase II x_ CAMKII _y 50 kDa .
 
2223773:::  Like cofilin, ADF contains a sequence similar to the nuclear transport signal sequence of the SV40 large T antigen and a calcium calmodulin dependent protein kinase II x_ CAMKII _y phosphorylation consensus sequence.
 
2512374::: phosphorylation of synapsin I on sites 2 and 3 by calcium calmodulin dependent protein kinase II x_ CAMKII _y removes this inhibitory effect.
 
3104800:::  This bundling activity is reduced when synapsin I is phosphorylated by cAMP dependent protein kinase and virtually abolished when it is phosphorylated by calcium calmodulin dependent protein kinase II x_ CAMKII _y or by both kinases.
 
