# Supplementary material for: Content-rich biological network constructed by mining PubMed abstracts
Source: BMC Bioinformatics. 2004 Oct 8;5:147. doi: 10.1186/1471-2105-5-147 (PMC528731; doi:10.1186/1471-2105-5-147)
Supplement: Additional File 5 — The original Chilibot query results of the term "long-term potentiation (LTP)" and 22 other terms, limiting the latest references analyzed to the years 1990, 1995, 2000, and 2004. [file 1471-2105-5-147-S5.bz2 › chilibotAdditionalFile5/ltp1990/synop_ACTIN]

2370554:::  Eight hours after tetanisation, antigens recognised by monoclonal 411B and a polyclonal anti actin antiserum were assayed in lysed homogenates of ipsi and contralateral CA1.
 
2370554:::  In no region were anti actin titres significantly different from controls.
 
2326262::: <ArticleTitle>Calmodulin and calcium dependent protease I coordinately regulate the interaction of fodrin with actin.
 
2326262:::  In vitro binding assays, nondenaturing gel electrophoresis, and velocity sedimentation identify a linkage between calcium dependent protease I proteolysis of fodrin and the ability of calmodulin to regulate the self association of fodrin and its interaction with actin.
 
2326262:::  Three functional states appear to exist i intact fodrin, which constitutively forms tetramers and binds F actin.
 
2326262::: ii alpha cleaved fodrin, which loses its ability to self associate and bind F actin in the presence of calmodulin.
 
2326262::: and iii alpha,beta cleaved fodrin, a form that is incompetent to establish tetramers or bind actin.
 
2326262:::  Because actin binding and fodrin self association occur at opposite ends of the molecule.
 
2901898:::  The morphology of the postsynaptic density PSD preparation is the same and the protein composition is similar, but with higher concentrations of the 51 kDa major protein and of calmodulin, and lower concentrations of actin, in the hippocampal PSD fraction.
 
3413824::: <ArticleTitle> Actin study of the synapses of surviving hippocampal slices during long term potentiation x_ LTP _y </ArticleTitle>. 
 
3413824::: A study was made of the synaptic actin ultrastructural localization in the hippocampal slices at long lasting potentiation of area CA, using myosin subfragment 1 labeling.
 
3413824:::  A specific qualitative ultrastructural sign of the potentiated hippocampal synapses was revealed for the first time the formation in spines of rodlike bundles of actin filaments resembling the cilia.
 
3413824:::  The thinner bridges link the filament bundles with the actin cytoskeleton meshwork, with spine apparatus cisterns and with postsynaptic membranes of the active zones.
 
3413824:::  Besides the increasing density of the presynaptic actin meshwork was shown.
 
3413824:::  The changes in the actin cytoskeleton being taken into consideration, its contractile properties account for some morphofunctional features of the potentiated synapses known before and predict previously unknown ones.
 
3614346::: s.p. and an increased probability of firing and a reduced latency of the associated actin potential.
 
2992787:::  Actin filaments form a very dense network in the spine head, and they are longitudinally organized within the spine stalk.
 
2992787:::  Spines were also shown to contain myosin and other actin regulatory proteins.
 
2992787:::  The high density of the actin network could explain the characteristic absence of the cytoplasmic organelles from dendritic spines.
 
2992787:::  In analogy with other cells, such an actin organization indicates low levels of free cytosolic calcium.
 
2992787:::  However, when in the stimulated spine the voltage dependent calcium channels open, then, given the spine s high surface to volume ratio, the concentration of calcium may very quickly attain levels that will activate the actin regulatory proteins and myosin and thus trigger the chain of events leading to the enlargement of the spine head and to the contractioni.e., widening and shortening of the spine stalk.
 
2129153::: Synapsin I plays an important role in the regulation of neurotransmitter release, since it binds to synaptic vesicles and to the cytoskeleton, and it bundles F actin and microtubules.
 
2117454:::  We propose that synapsin I links synaptic vesicles to actin filaments in the presynaptic nerve terminal.
 
2110562:::  Domain C, the central homologous domain implicated in the binding of synapsin I to actin and to synaptic vesicles, is divided into nine exons.
 
2515853::: in addition, it bundles F actin and microtubules.
 
2517594::: <ArticleTitle>Synapsin I, a neuron specific phosphoprotein interacting with small synaptic vesicles and F actin.
 
2517594:::  Synapsin I is also able to interact with actin filaments in a phosphorylation dependent manner.
 
2517594:::  Because of these properties, it has been hypothesized that synapsin I acts as a dynamic link between synaptic vesicles an the actin meshwork of the nerve terminal, thereby modulating the release of neurotransmitter.
 
2512374:::  Rather, these results are consistent with the possibility that dephospho synapsin I acts by a crosslinking mechanism involving some component s of the cytoskeleton, such as F actin, to create a dense network that restricts organelle movement.
 
2497104::: <ArticleTitle>Characterization of synapsin I fragments produced by cysteine specific cleavage a study of their interactions with F actin.
 
2497104:::  It has been demonstrated to bundle F actin in a phosphorylation dependent manner in vitro, a property consistent with its proposed role in linking synaptic vesicles to the cytoskeleton and its involvement in the regulation of neurotransmitter release.
 
2497104:::  To elucidate the structural basis for the interactions between synapsin I and F actin and how it relates to other characteristics of synapsin I, we have performed a structure function analysis of fragments of synapsin I produced by cysteine specific cleavage with 2 nitro 5 thiocyanobenzoic acid.
 
2497104:::  We have purified these fragments and examined their interactions with F actin.
 
2497104:::  Two distinct fragments, a 29 kD NH2 terminal fragment and a 15 kD middle fragment, were shown to contain F actin binding sites.
 
2497104:::  A 51 54 kD middle tail fragment retained the F actin binding and bundling activity of synapsin I, but the isolated tail fragment did not retain either activity.
 
2497104:::  In contrast to phosphorylation of sites two and three in intact synapsin I, which abolishes F actin bundling activity, phosphorylation of these sites in the middle tail fragment failed to abolish this activity.
 
2497104:::  In conclusion, three domains of synapsin I appear to be involved in F actin binding and bundling.
 
3415667::: Caldesmon, a major actin and calmodulin binding protein of smooth muscle, has been implicated in regulation of the contractile state of smooth muscle.
 
3125185::: <ArticleTitle>A domain of synapsin I involved with actin bundling shares immunologic cross reactivity with villin.
 
3125185::: Synapsin I is a neuronal phosphoprotein that can bundle actin filaments in vitro.
 
3125185:::  The alignment of the NTCB peptides within the parent protein have been determined by peptide mapping, and the ability of these fragments to precipitate with actin bundles has been measured.
 
3125185:::  One such 25 kDa peptide which sediments with actin also cross reacts with antibodies to chicken villin, an actin binding and bundling protein derived from the intestinal microvillus.
 
3125185:::  Since in other respects villin appears to be an unrelated protein, these results suggest the possibility that certain actin binding proteins may show immunologic cross reactivity due to convergent evolution within the acting binding domain.
 
3048888:::  Particular attention is given to our current knowledge of the structure of the RBC spectrin molecule, its synthesis, assembly, and turnover, and its interactions with spectrin binding proteins ankyrin, protein 4.1, and actin .
 
3048888::: a comparison of their structure and interactions with spectrin binding proteins ankyrin, actin, synapsin I, amelin, and calmodulin .
 
3115996::: <ArticleTitle>Synapsin I an actin bundling protein under phosphorylation control.
 
3115996:::  We have examined the interaction of purified phosphorylated and unphosphorylated bovine and human synapsin I with tubulin and actin filaments, using cosedimentation, viscometric, electrophoretic, and morphologic assays.
 
3115996:::  As purified from brain homogenates, synapsin I decreases the steady state viscosity of solutions containing F actin, enhances the sedimentation of actin, and bundles actin filaments.
 
3115996:::  Phosphorylation by cAMP dependent kinase has minimal effect on this interaction, while phosphorylation by brain extracts or by purified calcium and calmodulin dependent kinase II reduces its actin bundling and binding activity.
 
3115996:::  Two complementary peptide fragments of synapsin generated by 2 nitro 5 thiocyanobenzoic cleavage and which map to opposite ends of the molecule participate in the bundling process, either by binding directly to actin or by binding to other synapsin I molecules.
 
3115996:::  In vivo, synapsin I may link small synaptic vesicles to the actin based cortical cytoskeleton, and coordinate their availability for release in a Ca dependent fashion.
 
3585333:::  Other proteins released included calmodulin, actin, and the 70 kilodalton heat shock cognate protein.
 
3104800::: <ArticleTitle>Synapsin I bundles F actin in a phosphorylation dependent manner.
 
3104800:::  In the nerve terminal, synaptic vesicles are embedded in a cytoskeletal network, consisting in part of actin.
 
3104800:::  We report here the ability of the dephospho form of synapsin I to bundle F actin.
 
3104800:::  These results, demonstrating an interaction of synapsin I with actin in vitro, support the possibility that synapsin I is involved in clustering of synaptic vesicles at the presynaptic terminal.
 
3030806::: <ArticleTitle>Identification of a new 84 82 kDa calmodulin binding protein, which also interacts with actin filaments, tubulin and spectrin, as synapsin I.
 
3030806::: A new 84 82 kDa calmodulin binding protein, which also interacts with actin filaments, tubulin and spectrin, was purified from the bovine synaptosomal membrane.
 
3028773:::  This region also shares homology with the actin binding proteins profilin and villin.
 
3096326::: <ArticleTitle>Calspectin fodrin or nonerythroid spectrin actin interaction a possible involvement of 4.1 related protein.
 
3096326::: The calspectin actin complex extracted from the bovine brain membrane crosslinks F actin, resulting in the increasing viscosity of F actin determined by low shear viscometry.
 
3096326:::  We demonstrated the presence of a protein factor in this complex, which regulated the calspectin F actin interaction in a  calcium  and calmodulin dependent manner.
 
3096326:::  Erythrocyte protein 4.1, but not synapsin I, mimics the function of this brain factor using a reconstitution system including purified calspectin, calmodulin and F actin.
 
3094836:::  Synapsin I isolated by this procedure retains its functional properties, demonstrated by the ability of synapsin I to stimulate the formation of a brain spectrin 240 235 synapsin I F actin ternary complex as determined by a low shear falling ball viscometry assay.
 
3923367:::  Protein 4.1 in the red cell is a spectrin binding protein that enhances the binding of spectrin to actin and can apparently bind to at least one transmembrane protein Immunoreactive forms of 4.1 have been detected in several cell types, including brain.
 
1966040:::  In Acanthamoeba, the two isoforms of profilin may have specialized functions on the basis of their identical approximately 10 microM affinities for actin monomers and different affinities for PIP2.
 
1968926:::  Additional cytochemical and biochemical data indicate that the lymphoma 41 kDa protein is closely associated with several cytoskeletal proteins e.g., actin, myosin, and fodrin all of which colocalize under receptor cap structures.
 
2297226:::  Although dibucaine activated a  calcium  dependent protease as judged by the hydrolysis of actin binding protein and by the activation of phosphoprotein phosphatases, it failed to stimulate the generation of phosphatidic acid in 32P prelabeled platelets.
 
3138137:::  The effect of the cytokines was specific since actin gene expression was not changed.
 
2458938:::  The interferon effect on beta 2 microglobulin synthesis is specific since synthesis of secretory proteins like complement C3 or albumin, and of a structural protein like actin, remains unchanged.
 
1963774::: <ArticleTitle>Effect of staurosporine on the induction of actin gelsolin in PMA treated HL 60 cells.
 
1963774:::  p42 has been identified as actin by Western Blot analysis and previous studies have demonstrated p91 to be the Ca dependent actin binding protein gelsolin.
 
1963774:::  These studies may therefore establish a link between PKC activation and the induction of specific cellular proteins, such as actin and gelsolin, as important monocyte maturation products without which the cells will be restricted from acquiring certain macrophage activities.
 
2226843:::  Increase in cytoskeletal protein kinase C persisted for several hours and appeared to involve attachment of the enzyme to actin microfilaments.
 
2226843:::  However, unlike calcium which controls the binding of PKC to the lipid component on cell membranes, zinc controls the distribution of PKC to membrane cytoskeleton, possibly actin.
 
1704377:::  These findings suggest that SF induced epithelial mobility may be mediated, in part, by protein synthesis, alterations in protein phosphorylation ?inhibition of PKC , and actin filament reorganization.
 
2185942::: The protein kinase C PKC inhibitor staurosporine was found to dramatically alter the actin microfilament cytoskeleton of a variety of cultured cells, including PTK2 epithelial cells, Swiss 3T3 fibroblasts, and human foreskin fibroblasts.
 
2185942:::  For example, PTK2 cells exposed to 20 nM staurosporine exhibited a progressive thinning and loss of cytoplasmic actin microfilament bundles over a 60 min period.
 
2185942:::  Higher doses of staurosporine or longer exposure times at lower doses resulted in morphological alterations, but even severely arborized cells recovered normal morphology and actin patterns after a wash and an incubation for several hours in fresh medium.
 
2185942:::  The actin filament disruption induced by staurosporine was distinguishable from the actin reorganization induced by exposure to the tumor promoter and activator of PKC phorbol myristate acetate PMA .
 
2185942:::  Swiss 3T3 cells made deficient in PKC by prolonged exposure to PMA PKC down regulation exhibited actin alterations in response to staurosporine which were comparable to those in cells which had not been exposed to the phorbol ester.
 
2185942:::  In a parallel control experiment, the actin cytoskeleton of PKC deficient 3T3 cells was unaffected in response to PMA, consistent with down regulation of this kinase.
 
2185942:::  While the exact mechanism of staurosporine induced actin reorganization remains to be determined, the observed effects of staurosporine on PKC deficient cells make a role for PKC unlikely.
 
1692066:::  Lipocortins are of interest because of their  calcium  and phospholipid dependent actin binding properties and ability to inhibit phospholipase A2.
 
1695636::: <ArticleTitle>The protein kinase C inhibitor H 7 activates human neutrophils effect on shape, actin polymerization, fluid pinocytosis and locomotion.
 
1695636:::  Stimulation of initially spherical nonmotile neutrophils elicits vigorous shape changes within a few seconds, increases in cytoskeletal actin, altered F actin distribution, increased adhesiveness and a relatively small increase in pinocytic activity.
 
1695636:::  The finding that H 7 can elicit shape changes, actin polymerization and pinocytosis suggests that these events can occur without activation of protein kinase C PKC .
 
2259224::: <ArticleTitle>Control of actin conformation in AML myeloblasts the effects of bryostatin and TPA.
 
2259224::: we have found that both agents increase actin polymerization in neutrophils.
 
2259224::: we have found consistently different effects of these agents on actin conformation in myeloblasts obtained from leukemic patients.
 
2259224:::  The patients tested all had increases in F actin in response to 12 O tetradecanoylphorbol 13 acetate TPA and most had decreases in F actin in response to bryostatin.
 
1693276:::  We also examined the expression of other mitogen responsive genes c myc, ODC, and beta actin in a set of 19 colon tumor samples.
 
1693276:::  About 47% and 16% of these tumor samples also showed increased levels of ODC mean 3.1 fold and beta actin mean 1.6 fold RNA, respectively.
 
1693276:::  The increased levels of c myc, ODC, and beta actin RNA did not correlate with the extent of tumor invasion.
 
2684961:::  We showed that c myc beta actin ratios were as follows ethanol control, 100 14%.
 
2583288:::  Phosphorylation of band 4.1 by PKC in vitro results in a dramatic reduction in band 4.1 binding to spectrin and actin, as well as to the cytoplasmic domain of band 3.
 
2550491::: Four calcium and phospholipid binding proteins purified from mononuclear cells were characterized for PKC and EGF phosphorylation, actin binding capacity, and partial tissue distribution.
 
2550491::: 73K bound F actin in a calcium dependent manner.
 
2897630:::  Diverse identities have been ascribed to P47 including lipocortin, inositol ,5 trisphosphate 5 phosphomonoesterase, pyruvate dehydrogenase alpha subunit and an actin regulatory protein.
 
2826193::: Transmembrane signaling via specific ligand receptor interactions induces the immediate polymerization of actin and formation of microfilament assemblies close to the plasma membrane.
 
2826193:::  The profilin actin complex appears to provide the actin for this filament formation.
 
2826193:::  A clue to the nature of the regulatory mechanism involved was recently found in that phosphatidylinositol bisphosphate can bind to profilin, dissociate the profilactin complex, and thus liberate actin for polymerization.
 
2826193:::  We show here that neomycin, a drug which has a high affinity for phosphoinositides and in vivo interferes with the PI cycle, inhibits the polymerization of actin in platelets induced either by thrombin or by ADP.
 
2826193:::  When ADP was used as agonist but not in the case of thrombin the induction of actin polymerization could also be blocked by the addition of aspirin.
 
2826193:::  Introduction of  calcium  into platelets by the use of the ionophore A23187 or stimulation of protein kinase C PkC by the phorbol ester TPA did not induce actin polymerization.
 
2826193:::  Retinoic acid which inhibits PkC was also without effect on thrombin induced actin polymerization.
 
3614346::: s.p. and an increased probability of firing and a reduced latency of the associated actin potential.
 
6652084:::  After pretreatment with N ethylmaleimide to block readily reactive sulphydryl groups, incubation with 203Hg PMBS showed incorporation of approximately 4 moles radiolabel per mole of spectrin and one per mole of actin.
 
6652084:::  The incorporation of radiolabel paralleled the decrease in turbidity, and the labelling of spectrin paralleled that of actin.
 
6652084:::  The results suggest that association between spectrin and actin may result in the steric hindrance of reactivity of a limited number of sulphydryl groups in each protein.
 
6652084:::  Disruption of the spectrin actin association may then be linked to the modification of the sulphydryl groups.
 
1699891:::  The apical margins of glutamate treated cells studied with electron microscopy contained dense cortical actin networks that are devoid of microtubules.
 
1699891:::  A receptor binding step may be followed by a rapid reorganization of cortical actin resulting in actin containing filopodia.
 
1966495:::  Furthermore, reactivity to tau, although not associated with ubiquitin but with Actin has been described in Hirano bodies.
 
2115775::: <ArticleTitle>The tubulin binding sequence of brain microtubule associated proteins, tau and MAP 2, is also involved in actin binding.
 
2115775::: The interaction of actin with a synthetic peptide which corresponds to one of the repeated tubulin binding sites present in tau and MAP 2 microtubule associated protein 2 proteins has been analysed.
 
2115775:::  The analysis, which uses affinity chromatography of G actin on a column containing the synthetic peptide, and the co sedimentation and co localization of F actin and the peptide as determined by immunoelectron microscopy , indicates that the part of the amino acid sequence of tau involved in the binding of tubulin is also involved in actin binding.
 
1968926:::  Additional cytochemical and biochemical data indicate that the lymphoma 41 kDa protein is closely associated with several cytoskeletal proteins e.g., actin, myosin, and fodrin all of which colocalize under receptor cap structures.
 
2163181:::  However, the inclusions did not react with any of the following antibodies Abs or antisera anti phosphorylated neurofilament NF Ab, anti nonphosphorylated NF Abs 160 and 200 kDa , anti paired helical filament antiserum, anti tau antiserum, anti tubulin Abs alpha and beta , anti microtubule associated protein antiserum, anti glial fibrillary acidic protein antiserum, anti vimentin Ab, anti desmin Ab, anti cytokeratin Abs low and high molecular weights , anti actin antiserum, anti skeletal myosin antiserum and anti myelin basic protein Ab.
 
2621637:::  The hypothesis is discussed that Qr might include a variable fraction due to processes which are not directly implicated in the actin myosin interactions, possibly those involving the cytosolic  calcium  concentration and the rate of resting metabolism.
 
2593138:::  Cytochalasin E CE , which binds to the spectrin actin complex in rbc and other cells.
 
2551690:::  Myelin basic protein as well as MAP2 could serve as good substrates for this kinase, but 40S ribosomal protein S6, casein, histone, phosphorylase b, protamine, tubulin, actin and tau could not.
 
2539269:::  In about 50% of canine ventricular myocytes, the actin potential displays a phase 1 of fast repolarization and a prominent notch between phase 1 and the plateau.
 
3237578::: The myosin, actin, and collagen contents of young and adult avian red leg and white breast skeletal muscles from White Leghorn chickens have been determined by the use of analytical chromatographic methods developed to quantify the unique amino acids that occur in these proteins.
 
3237578:::  Because one mole of actin purified from the red and white muscles of Leghorn chickens and one mole of myosin contain respectively one and two moles of N tau methylhistidine, and the molar ratio of myosin and actin in skeletal muscle is known to be 1 6, the myofibrillar myosin and actin contents of avian skeletal muscles can be determined from the amounts of protein bound N tau methylhistidine found in acid hydrolysates of this tissue.
 
3237578:::  Actin accounts for an estimated 11.2 to 12.2% of total muscle mass in both muscles or about 21.1% of total myofibrillar protein.
 
3293578:::  The actin MF are mainly involved in cell contractility, the IMF in cell shape, while the MT and their associated proteins are involved in intracellular transport.
 
3293578:::  In several forms of hemolytic anemias, alterations of the membranous cytoskeletal components of the red blood cells spectrin, ankyrin, actin may explain their abnormal shape and excessive fragility.
 
3481365:::  It was shown that, like bovine adrenal 190 kDa MAP, yet distinct from brain MAP2 and tau, purified HeLa 180 kDa MAP does not interact with actin filaments.
 
3663844::: <ArticleTitle>Dynamic light scattering study of muscle F actin.
 
3663844::: By dynamic light scattering, the intensity autocorrelation function, G2 tau = B 1 beta g1 tau 2 , was obtained over the scattering angles theta from 30 to 130 degrees in steps of 10 degrees for semidilute solutions of muscle F actin and of F actin complexed with heavy meromyosin in the absence of ATP acto HMM , where B is the baseline and beta a constant.
 
3663844:::  The main findings were 1 A 0.5 mg ml F actin solution gave nonreproducible spectra at theta less than or equal to 40 degrees but quite reproducible spectra at theta greater than or equal to 50 degrees, with beta = 0.9 0.8 at all theta values.
 
3663844:::  2 Acto HMM solutions at 0.5 mg ml F actin and at weight ratios of HMM to F actin of 0.5 2 gave spectra which, with respect to theta, behaved very similarly to those of F actin alone.
 
3663844:::  89 1974 273 , beta values of acto HMM were as large as those of F actin alone.
 
3663844:::  Acto HMM was concluded to travel a distance far greater than 1 K with a mobility smaller than that of F actin, where K = 4 pi lambda sin theta 2 , lambda being the wavelength of light in the medium.
 
3301854::: <ArticleTitle>Studies on the role of actin s N tau methylhistidine using oligodeoxynucleotide directed site specific mutagenesis.
 
3301854:::  This modified residue has been implicated as possibly being important for the post translational processing of actin s amino terminus, the binding of actin to DNase I, and in the polymerization of G actin.
 
3301854:::  We have investigated the potential role of MeHis in each of these processes by utilizing site directed mutagenesis to change His 73 of skeletal muscle actin to Arg and Tyr.
 
3301854:::  We have found that actins containing Arg or Tyr at position 73 undergo amino terminal processing, bind to DNase I agarose, and become incorporated into the cytoskeleton of a nonmuscle cell as efficiently as wild type actin.
 
3109941:::  The protein kinase C mediated phosphorylation of tau reduced its abilities to promote tubulin polymerization and to cross link actin filaments.
 
3103867:::  These paracrystalline inclusions have been shown previously using immunocytochemistry to share epitopes with actin, tropomyosin, alpha actinin and vinculin.
 
3578753:::  These methods should be especially valuable for determining myosin, actin, and elastin in tissue hydrolysates from the amounts of N tau methylhistidine, desmosine, or isodesmosine present, respectively, and for studying protein methylation, hydroxylation, cross linking formation, and the turnover rates of contractile and connective tissue proteins in biological systems.
 
3028257::: <ArticleTitle>The molecular dynamics of actin measured by a spin probe attached to lysine.
 
3028257::: Rabbit skeletal muscle G actin was labeled with a spin probe, 3 5 fluoro dinitroanilino proxyl.
 
3028257:::  Tryptic digestion of the labeled actin followed by ultrafiltration and ion exchange column chromatography indicated that the label was attached to residue Lys 61.
 
3028257:::  These experiments showed that label bound to G actin was relatively inaccessible to ascorbate, suggesting that it is buried within the protein structure.
 
3028257:::  Replacing bound  calcium  with Mn2 decreased the observed intensity of the electron paramagnetic resonance signal, indicating the spin label is about 2 nm distant from the metal binding site on the actin molecule.
 
3028257:::  Labels attached to G actin displayed an absorption spectrum characteristic of rotational motion with a correlation time tau c of 7 X 10 9 s, which is faster than that for the whole molecule.
 
3028257:::  Labels attached to F actin had a value of tau c, measured using saturation transfer electron paramagnetic resonance, of 2 X 10 5 s, which shows that the probe has a greater degree of mobility than the filament.
 
3028257:::  The binding of heavy meromyosin or troponin tropomyosin to labeled actin resulted in a further increase in the rotational correlation times, with the greatest decrease in mobility tau c = 1 X 10 4 s observed when both were bound.
 
3028257:::  Together the above results suggest that the 9 kDa segment of actin is mobile relative to the rest of the molecule.
 
3828469::: <ArticleTitle>Dynamic light scattering study on polymerization process of muscle actin.
 
3828469::: Globular actin G actin polymerizes into a fibrous form F actin under physiological salt conditions.
 
3828469:::  The polymerization process of muscle actin was studied by a dynamic light scattering method.
 
3828469:::  The intensity correlation functions G2 tau of scattered light from a G actin solution containing 2 mM Tris HCl pH 8.0 and 0.1 mM ATP were analyzed by a cumulant expansion method, and the translational diffusion coefficient was determined to be D = 8.07 0.10 X 10 7 cm2 s at 20 degrees C.
 
3828469:::  This D value gave a diameter of 5.3 nm for spherical G actin including a hydration layer.
 
3828469:::  Polymerization of 1 3 mg ml G actin in a solution containing 10 mM Tris HCl pH 8.
 
3828469:::  At the early stage of polymerization, a two exponential fit gave results indicating that component 1 came from G actin and component 2 from F actin growing linearly with t.
 
3828469:::  At the middle stage of polymerization, a three exponential fit gave the results that component 1 came from G actin and possibly its small oligomers, component 2 from polymers with a number average length Ln of about 900 nm which was independent of t, and component 3 from ghosts in dynamic light scattering in a semidilute regime.
 
3828469:::  Component 3 was concluded to arise from restricted motions of polymers with lengths much longer than Ln in cages formed by polymers giving component 2, and a fragmentation elongation process of F actin was suggested to start at the middle stage of polymerization, resulting in the size redistribution of F actin.
 
3771552:::  The fodrin phosphorylation by the EGF receptor kinase was markedly inhibited by F actin.
 
3771552:::  Fodrin phosphorylation by the src kinase was not inhibited by F actin.
 
3782289:::  190 kD MAP had no effects on the low shear viscosity of actin and did not induce an increase in turbidity of the actin solution.
 
3782289:::  It was also revealed that 190 kD MAP does not cosediment with actin filaments.
 
3782289:::  These data clearly show that, distinct from MAP2 and tau, this MAP does not interact with actin.
 
3541899:::  We argue that release of N tau methylhistidine is indicative of cardiac actin degradation.
 
3541899:::  In hearts perfused with glucose plus acetate, the rate of actin degradation was increased by starvation and was not inhibited by insulin.
 
3541899:::  The fractional rate of degradation of mixed proteins in hearts from fed or starved rats was greater than that for actin.
 
2417667:::  Its effect on other slowly transported cytoskeletal components such as tubulin and actin is variable.
 
2417667:::  In the former, IDPN impairs the transport of tubulin and actin but to a lesser degree than it does neurofilament proteins.
 
2417667:::  In the latter, tubulin and actin transport were not impaired, and neurofilament proteins were not present.
 
3460455::: <ArticleTitle>Interaction of actin filaments with microtubules is mediated by microtubule associated proteins and regulated by phosphorylation.
 
3460455::: We have reconstituted high viscosity networks of actin filaments and microtubules from purified actin, tubulin, and MAPs.
 
3460455:::  MAP 2 can effectively cross link actin filaments and microtubules, presumably because a low affinity actin binding site is available even when it is bound tightly to microtubules.
 
3460455:::  Phosphorylation of MAP 2 inhibits cross linking of actin filaments and microtubules.
 
3460455:::  Tau is not an effective cross linker of actin and microtubules even though it can interact with each polymer individually.
 
4030771::: <ArticleTitle>Calmodulin inhibits interaction of actin with MAP2 and Tau, two major microtubule associated proteins.
 
4030771::: We have previously shown that microtubule associated protein 2 MAP2 and Tau, two major microtubule associated proteins, interact with actin differently as measured by low shear viscosity.
 
4030771:::  MAP2 increased the low shear viscosity of actin filament but had weaker effect on high shear viscosity and turbidity of actin filaments.
 
4030771:::  In contrast, Tau reduced high shear viscosity of actin filaments and enhanced the turbidity which were due to formation of actin filament bundles as shown by electron microscopy.
 
4030771:::  A well known  calcium  dependent regulatory protein, calmodulin, inhibited both MAP2 actin and Tau actin interaction in a  calcium  dependent manner.
 
4030771:::  The calmodulin dependent inhibition was canceled by higher concentrations of MAP2 or Tau, and calmodulin had no effect on the viscosity of actin filament alone, indicating that this inhibition is based on the stoichiometric interaction of calmodulin with MAP2 or Tau.
 
4005297::: <ArticleTitle> calcium  and calmodulin regulate microtubule associated protein actin filament interaction in a flip flop switch.
 
4005297::: MAP2 microtubule associated protein 2 and tau factor are calmodulin binding and actin filament interacting proteins, respectively.
 
4005297:::  We have examined the effect of  calcium  and calmodulin on MAP induced actin gelation by the low shear falling ball method, the high speed centrifugation method, and electron microscopy using negative staining.
 
4005297:::  Each MAP crosslinks actin filaments to increase the apparent viscosities and finally to form gels.
 
4005297:::  Calmodulin inhibited MAP2 and tau factor induced actin gelation MAP2 and tau factor actin interaction only in the presence of  calcium  , but not in its absence.
 
4005297:::  There were no differences in actin filament crosslinking activity of respective MAPs with or without  calcium  .
 
4005297:::  MAP2 was not coprecipitated with F actin only in the presence of  calcium  and calmodulin determined by the high speed centrifugation method.
 
4005297:::  But MAP2 was found to bind to F actin under any other conditions examined.
 
4005297:::  In contrast, the tau factor actin filament interaction could only be detected by the low shear viscosity, but not by the high speed centrifugation method.
 
4005297:::  MAP2 and tau factor aggregated to form actin bundles as shown by electron microscopy.
 
4005297:::  MAP2 or tau factor induced bundle formation of actin filaments was inhibited only in the presence of  calcium  and calmodulin, but not in the presence or absence of  calcium  .
 
4005297:::  In conclusion, the interaction of MAP2 and tau factor actin filaments is regulated by  calcium  and calmodulin in a flip flop switch.
 
3920212:::  Under the same conditions used for this phosphorylation of tubulin and MAPs, actin and tropomyosin were very poorly phosphorylated.
 
6233284::: <ArticleTitle>Actin of Naegleria gruberi.
 
6233284::: Actin from amebae of Naegleria gruberi has been purified to homogeneity.
 
6233284:::  The purified actin shares many attributes with numerous other actins that have been characterized, including molecular weight, strong binding to DEAE cellulose, binding to DNase I, reversible polymerization to F actin, binding of rabbit myosin subfragment 1 to give distinctive arrowheads , formation of Mg paracrystals, and activation of myosin  magnesium  ATPase.
 
6233284:::  In two respects the attributes of Naegleria actin are unusual.
 
6233284:::  Isoelectric focusing resolves three distinct isoforms of the actin, which raises questions about the function of multiple isoforms in a unicellular eukaryote.
 
6233284:::  The amino acid composition closely resembles other actins except that Naegleria actin lacks N tau methylhistidine.
 
6233284:::  This result indicates that N tau methylhistidine is not a prerequisite for actin actin or actin myosin interactions.
 
6743699:::  Evidence for an interaction between these two proteins is provided by spectrin affinity chromatography of brain MAPs, gel overlay of electrophoresed MAPs with 125I labelled spectrin, incorporation of tau factor in human erythrocyte ghosts, and demonstration that tau inhibits the F actin cross linking activity of tetrameric spectrin.
 
6743699:::  The results suggest that tau could be one of the proteins involved in the concerted regulation of microtubule and actin networks in the membrane vicinity.
 
6615482:::  Synthesis of protein bound 3 methylhistidine, actin, myosin heavy chain and aldolase in rat skeletal muscle in the fed and starved states.
 
6615482::: The turnover of 3 methylhistidine N tau methylhistidine and in some cases actin, myosin heavy chain and aldolase in skeletal muscle was measured in a number of experiments in growing and adult rats in the fed and overnight starved states.
 
6615482:::  According to measurements of actin, myosin heavy chain and aldolase synthesis in the over night starved state with young rats, with a variety of precursors, slow turnover of 3 methylhistidine results from the specific slow turnover of actin, since turnover rates of myosin heavy chain, mixed protein and aldolase were 2.
 
6615482:::  However, in the fed state synthesis rates of actin were increased disproportionately to give similar rates for all proteins.
 
6615482:::  These results show that a 3 methylhistidine turnover in muscle is less than half the overall rate in both young and adult rats, b slow 3 methylhistidine turnover reflects the specifically slow turnover of actin compared with myosin heavy chain and other muscle proteins, and c during growth the synthesis rate of actin is particularly sensitive to the nutritional state and can be increased to a similar rate to that of other proteins.
 
6304075::: <ArticleTitle>Phosphorylation of microtubule associated proteins regulates their interaction with actin filaments.
 
6304075::: We have determined the absolute phosphate content of microtubule associated proteins MAPs and established that phosphorylation inhibits the actin filament cross linking activity of MAPs and both of the major MAP components, MAP 2 and tau.
 
6304075:::  Similar results were obtained with actin from rabbit muscle, hog brain, and Acanthamoeba castellanii.
 
6304075:::  The actin filament cross linking activity of whole MAPs, MAP 2, and tau depended on the MAP phosphate content.
 
6304075:::  In all cases, phosphorylation of MAPs inhibited actin filament cross linking activity.
 
6304075:::  The concentration of high phosphate MAPs required to form a high viscosity solution with actin filaments was 2 to 4 times more than that of low phosphate.
 
6304075:::  Treatment of these MAPs with either acid or alkaline phosphatase removes phosphate mainly from MAP 2, with an increase in actin filament cross linking activity.
 
6304075:::  Thus, both MAP phosphorylation and the effect of phosphorylation on actin cross linking activity of MAPs are reversible.
 
3413069::: <ArticleTitle>Cleavage furrow isolated from newt eggs contraction, organization of the actin filaments, and protein components of the furrow.
 
3413069:::  The furrow contained bundles of actin filaments of opposite polarities oriented parallel to the long axis of the furrow.
 
3413069:::  From electron microscopic observation of thin sections of the furrow, it was suggested that the actin bundles of the contractile arc were organized from preexisting cortical filaments that were connected to the plasma membrane by granular materials at their barbed ends.
 
3413069:::  Contractile arc actin filaments were revealed to be crosslinked by thin strands by the rapid freezing deep etching replication technique.
 
6541223::: <ArticleTitle>Reorganization of actin filament bundles in living fibroblasts.
 
6541223::: We investigated how actin bundles assemble, disassemble, and reorganize during cell movement.
 
6541223:::  Living chick embryonic fibroblasts were microinjected with actin molecules that had been fluorescently labeled with tetramethylrhodamine.
 
6541223:::  We found that the fluorescent analogue of actin can be used successfully by both existing and newly formed cellular structures.
 
6541223:::  Besides stress fibers, arc like actin bundles have also been detected in spreading cells.
 
6541223:::  These observations can explain how the organization of actin bundles coordinates with cell movement, and how stress fibers reach a highly regular pattern in static cells.
 
7197563:::  An important structural feature of these cells is an actin containing arc like band on the periphery of lamella.
 
2513479:::  The 5 flanking region of zif268 contains sequences that resemble known regulatory elements, including four CC A or T 6GG sequences similar to the core serum response elements SREs found upstream of c fos and actin genes.
 
2223773::: <ArticleTitle>Nucleotide sequence and expression of a cDNA encoding chick brain actin depolymerizing factor.
 
2223773::: Chick brain actin depolymerizing factor ADF is a 19 kDa protein that severs actin filaments and binds actin monomers.
 
2223773:::  The deduced amino acid sequence shows 73% identity with the porcine brain actin binding protein cofilin.
 
2223773:::  The expressed ADF has been purified and has an actin depolymerizing activity identical with that of brain ADF.
 
2223773:::  ADF contains regions of homology with other actin binding proteins including tropomyosin, gelsolin, and depactin.
 
2512374:::  Rather, these results are consistent with the possibility that dephospho synapsin I acts by a crosslinking mechanism involving some component s of the cytoskeleton, such as F actin, to create a dense network that restricts organelle movement.
 
3104800::: <ArticleTitle>Synapsin I bundles F actin in a phosphorylation dependent manner.
 
3104800:::  In the nerve terminal, synaptic vesicles are embedded in a cytoskeletal network, consisting in part of actin.
 
3104800:::  We report here the ability of the dephospho form of synapsin I to bundle F actin.
 
3104800:::  These results, demonstrating an interaction of synapsin I with actin in vitro, support the possibility that synapsin I is involved in clustering of synaptic vesicles at the presynaptic terminal.
 
2129156::: <ArticleTitle>Actin membrane interaction in focal adhesions.
 
2129156::: Focal adhesions are regions of the plasma membrane where cells in tissue culture adhere strongly to the underlying extracellular matrix, and which at their cytoplasmic face serve to anchor bundles of actin microfilaments.
 
2129156:::  Recent efforts have sought to determine the links between actin and the integrin cytoplasmic domains.
 
2129156:::  Using in vitro binding assays, two potential bridges between actin and integrin have been identified.
 
2129156:::  One involves talin, which has recently been shown to bind actin directly.
 
2129156:::  The other involves the actin binding protein, alpha actinin, which has been found to interact with several integrins.
 
2129156:::  The physiological significance of these two potential bridges between actin and integrin remains to be determined in vivo.
 
2277069::: Villin, a  calcium  regulated F actin bundling, severing, capping, and nucleating protein, is a major component of the core of microvilli of the intestinal brush border.
 
2277069:::  Its actin binding properties, tissue specificity, and expression during cell differentiation suggest that it might be involved in the organization of the microfilaments in intestinal epithelial cells to form a brush border.
 
2277069:::  Microinjected cells rapidly lost their stress fibers and the actin was reorganized into abundant villin containing cortical structures, including microspikes and, in about half the cells, large surface microvilli.
 
2277069:::  This change in actin organization persisted in cells for at least 24 h, during which time they had gone through two or three cell divisions.
 
2277069:::  Despite these changes in the actin cytoskeleton, cells were able to divide and undergo cytokinesis, move, spread on a substratum, and ruffle.
 
2277068:::  On the basis of differences of actin distribution two types of nodes could be distinguished actin positive nodes, in which actin straddled the node, and actin negative nodes, characterized by an actin free center flanked by actin fringes of 4.5 microns minimum length on either side.
 
2277068::: , 1990 and furnished further evidence for long actin filaments in smooth muscle.
 
2277067:::  The cell fragments showed a unique mode of supercontraction that involved the protrusion of actin filaments through the cell surface during the terminal phase of shortening.
 
2277067:::  In the presence of dextran, to minimize protein loss, the supercontracted products were star like in form, comprising long actin bundles radiating in all directions from a central core containing myosin, desmin, and alpha actinin.
 
2277067:::  It is concluded that supercontraction is facilitated by an effective uncoupling of the contractile apparatus from the cytoskeleton, due to partial degradation of the latter, which allows unhindered sliding of actin over myosin.
 
2277067:::  Homogenization of the cell fragments before or after supercontraction produced linear bipolar dimer structures composed of two oppositely polarized bundles of actin flanking a central bundle of myosin filaments.
 
2277067:::  Actin filaments were shown to extend the whole length of the bundles and their length averaged integral to 4.5 microns.
 
2277067:::  The results, showing for the first time the high actin to myosin filament length ratio in smooth muscle are readily consistent with the slow speed of shortening of this tissue.
 
2269662:::  Examination of the tilted views strongly suggested that to the available resolution, the structure possesses fourfold screw symmetry along the actin filament axes.
 
2269662:::  The reconstruction shows actin filaments from one sarcomere surrounded by an array of four actin filaments with opposite polarity from the adjacent sacormere.
 
2269662:::  The actin filaments show a right handed twist and are connected by a structure that links adjacent filaments with the same polarity at the same axial level, then runs parallel to the filaments, and finally forms a link between two actin filaments whose polarity is opposite to that of the first pair.
 
2269662:::  The connecting structure is probably composed of alpha actinin which is located in Z bands and cross links actin filaments.
 
2269662:::  The connecting structure may consist of two alpha actinin molecules linking actin filaments of opposite polarity.
 
2260624::: Glomerular mesangial cells of the rat kidney contain actin, nonmuscle myosin, tropomyosin, and the muscular Z line protein, alpha actinin.
 
2260624:::  This was shown for actin, myosin, and alpha actinin by immunoblotting as well as by immunoelectron microscopy.
 
2260624:::  In cultured mesangial cells, actin, myosin, and alpha actinin constitute a considerable amount of the total cellular protein contents.
 
2260624:::  In mesangial cells in situ actin, myosin and alpha actinin were found to be colocalized within conspicuous microfilament bundles that traverse the cell body or major processes in various directions and project into either the tonguelike pericapillary processes, which run toward mesangial angles, or into the microvilluslike lateral extensions that abut on the perimesangial portion of the glomerular basement membrane GBM .
 
2260624:::  Thereby, the GBM of opposing mesangial angles as well as of opposing portions of the perimesangial GBM are regularly interconnected by filament bundles within mesangial cells that contain actin, myosin, and alpha actinin.
 
2260624:::  The authors suggest that the major function of actin , myosin , and alpha actinin containing filament bundles in mesangial cells is to create an isometric tension or minute isotonic contractions to counteract the distending forces of the rather high intracapillary hydraulic pressure and its resulting pressure gradients across the capillary wall and across the perimesangial GBM.
 
2247845::: <ArticleTitle>Actin architecture of cultured human thyroid cancer cells predictor of differentiation?</ArticleTitle>. 
 
2247845::: The actin cytoskeleton is important for cell structure and motility.
 
2247845:::  A disordered actin architecture has been correlated with a high metastatic potential in melanoma, fibrosarcoma, and colon cancer models.
 
2247845:::  We therefore assessed the effect of thyrotropin and TPA on the actin architecture of FTC 133 human follicular thyroid cancer cells in continuous culture.
 
2247845:::  Staining of filamentous actin with rhodamine phalloidin showed that 1 mU ml or 30 mU ml thyrotropin induced actin polymerization was detectable at 1 hour but more notable at 24 hours.
 
2247845:::  Similarly TPA 0.008 to 10 mumol L caused rapid actin fiber disruption and redistribution to the cell periphery.
 
2247845:::  Secondary antibody staining for alpha actinin, a protein that binds and crosslinks actin, was more prominent after treatment with thyrotropin but decreased after TPA.
 
2247845:::  These findings indicate that the actin cytoskeleton has a dynamic response to trophic factors.
 
2247845:::  Thyrotropin promoted actin polymerization, but TPA caused depolymerization.
 
2247845:::  Actin architecture may therefore reflect the state of differentiation of thyroid tumor cells.
 
1714352::: Previous studies have shown that cis unsaturated free fatty acids uFFAs are able to cause alterations in the normal distribution pattern of certain cytoskeletal proteins in lymphocytes, including tubulin, actin, alpha actinin, and myosin.
 
1701722::: assembly takes place in the following order X22, titin, myosin heavy chain, actin, and desmin.
 
1701722:::  The assembly of myosin, titin, and actin into sarcomeric bands, as well as X22, is inhibited by chloroquine.
 
1701722:::  On the basis of these results and considering the role of clathrin in intracellular transport and its capacity to interact with actin and alpha actinin, we suggest that clathrin may have diverse roles in the assembly, integrity, and functioning of the sarcomere and its integration with the sarcolemma.
 
2124107::: <ArticleTitle>Localization of a new alpha actinin binding site in the COOH terminal part of actin sequence.
 
2124107::: The interaction of filamentous actin with alpha actinin, an actin cross linking protein, is well established.
 
2124107:::  On the other hand, monomeric actin alpha actinin interaction has been a subject of controversy.
 
2124107:::  In this report, we have characterized the interaction of monomeric actin, coated on plastic plates under conditions of non polymerization, with alpha actinin in presence of magnesium.
 
2124107:::  Using specific polyclonal anti actin antibodies, with the whole molecule or purified peptides, we have localized two sites of interaction on action molecule one near Thr 103 and a new one in the twenty last amino acids.
 
2249696::: <ArticleTitle>Radiolabel transfer cross linking demonstrates that protein 4.1 binds to the N terminal region of beta spectrin and to actin in binary interactions.
 
2249696::: Erythrocyte protein 4.1 plays a major role in stabilizing the spectrin actin junction of the erythrocyte membrane skeleton.
 
2249696:::  The particular sites on spectrin responsible for the binding of actin and protein 4.1 have not been specifically defined, although the general region of the tail end, opposite the self association site, has been deduced by electron microscopy.
 
2249696:::  Using a photoactivatable, radiolabel transfer cross linker, 1 N 2 hydroxy 5 azidobenzoyl 2 aminoethyl 4 N hydroxysuccinimidyl succinate, we have determined that the binding site for protein 4.1 on spectrin resides in the N terminal region of beta spectrin within a sequence homologous to the actin binding region of alpha actinin.
 
2249696:::  Moreover, this technique provided clear evidence for a direct binding interaction between actin filaments and protein 4.1 that was confirmed by rapid sedimentation assays.
 
2249696:::  In summary, use of radiolabel transfer cross linking has enabled assignment of the protein 4.1 binding site on erythrocyte spectrin and has identified a previously ill defined binary interaction between protein 4.1 and F actin.
 
2253766:::  Futhermore we recognize sequence elements of a putative actin binding domain of alpha actinin, the calpactin I or p 36 sequence, and a consensus motif present in the repeats of the gene product of the candidate unc 87 gene of C. elegans S.D.
 
2229176:::  The native alpha beta H molecule binds actin filaments with high affinity and has a typical spectrin morphology except that it is longer than most other spectrin isoforms and includes two knoblike structures that are attributed to a unique domain of the beta H subunit.
 
2226825::: <ArticleTitle>The actin gelling activity of chicken gizzard alpha actinin at physiological temperature is triggered by water sequestration.
 
2226825::: At 37 degrees C, in the presence of 6% w v polyethylene glycol 600 0 nM alpha actinin from chicken gizzard induces the gelation of 12 microM actin.
 
2226825:::  We thus conclude that, in vivo, alpha actinin acts as an actin gelling protein.
 
2119831:::  Platelet agglutination induced by bovine vWf generated a complete cytoskeletal core Triton insoluble residue , shown by sodium dodecyl sulfate polyacrylamide gel electrophoresis SDS PAGE to be composed of actin binding protein ABP 260 Kd , 235 Kd protein, myosin heavy chain 200 Kd , alpha actinin 100 Kd , and actin 43 Kd .
 
2248958:::  The two known functionally important binding sites of filamin, the self association site and the actin binding site, have been localized.
 
2248958:::  Sedimentation assays indicate that an actin binding site is located near the blocked amino terminal of the filamin molecule.
 
2248958:::  Sequences derived from large peptides mapping near the amino terminal show homology to the amino terminal actin binding site of alpha actinin chicken fibroblast and Dictyostelium , Dictyostelium 120 kDa actin gelation factor, beta spectrin human red cell and Drosophila , and human dystrophin.
 
2248958:::  The functional form of filamin is single stranded, in contrast to alpha actinin and spectrin which are antiparallel double stranded actin cross linkers.
 
2248958:::  Instead, the sequence of a domain located near the center of the filamin molecule tryptic 100 kDa peptide, T100 shows homology to the published internal repeats of the Dictyostelium 120 kDa actin gelation factor.
 
2266168::: By using polyclonal and monoclonal antibodies against connectin titin which stain the A I junctional area and the A band domain polyclonal anti connectin and monoclonal 4C9 and the I band domain monoclonal SM1 , the developmental relationship of this elastic protein with sarcomeric proteins, especially and alpha actin, was examined in embryonic chick cardiac myocytes in vitro under fluorescence microscopy.
 
2266168:::  During premyofibril stages, I Z I proteins were detected first alpha actinin dots and diffuse actin phalloidin and anti troponin C staining , and later in these areas connectin and myosin dots appeared with nearly identical distribution.
 
2172969:::  The sarcomeric localization of antibodies to desmin, alpha actinin, titin, troponin I, alpha actin, myosin heavy chain, and myomesin in these converted myoblasts are indistinguishable from in vivo and in vitro normal myoblasts.
 
2391361::: <ArticleTitle>Human endothelial actin binding protein ABP 280, nonmuscle filamin a molecular leaf spring.
 
2391361::: Actin binding protein ABP 280, nonmuscle filamin is a ubiquitous dimeric actin cross linking phosphoprotein of peripheral cytoplasm, where it promotes orthogonal branching of actin filaments and links actin filaments to membrane glycoproteins.
 
2391361:::  The actin binding domain is near the amino terminus of the subunit where the amino acid sequence is similar to other actin filament binding proteins, including alpha actinin, beta spectrin, dystrophin, and Dictyostelium abp 120.
 
2391361:::  . . . intrachain hydrophobic bonds reinforce the arms of the spring where the leaves diverge, making it sufficiently stiff to promote high angle branching of actin filaments.
 
2391361:::  The large size of the leaves, their interruption by two hinges and flexible actin binding site, facilitate cross linking of widely dispersed actin filaments.
 
2391360::: <ArticleTitle>Fimbrin is a homologue of the cytoplasmic phosphoprotein plastin and has domains homologous with calmodulin and actin gelation proteins.
 
2391360::: Fimbrin is an actin bundling protein found in intestinal microvilli, hair cell stereocilia, and fibroblast filopodia.
 
2391360:::  This repeat is homologous with the actin binding domain of alpha actinin and the amino terminal domains of dystrophin, actin gelation protein, and beta spectrin.
 
2391360:::  The presence of this duplicated domain in fimbrin links actin bundling proteins and gelation proteins into a common family of actin cross linking proteins.
 
2245451::: Actin containing cytoplasmic fibers were visualized in the mesenteric mesothelial cells of the large intestine of bullfrog tadpoles by rhodamine phalloidin staining of en face preparations of mesothelial cells.
 
1700943:::  This protein has been purported to be, or be related to alpha actinin, a highly conserved family of actin binding cytoskeletal proteins common to many tissues across a wide phylogenetic range.
 
1700943:::  Assessment of relative molecular weight, immunologic cross reactivity, and partial sequence analysis suggest that the 115 kD lens fiber cell cytoskeletal protein and alpha actinin are either unrelated, or, at best, that the lens protein represents an unusually divergent isoform of the alpha actin family of proteins.
 
2376577::: Actobindin is a protein from Acanthamoeba castellanii with bivalent affinity for monomeric actin.
 
2376577:::  Because it can bind two molecules of actin, actobindin is a substantially more potent inhibitor of the early phase of actin polymerization than of F actin elongation.
 
2376577:::  This could explain actobindin s bivalent affinity for actin.
 
2376577:::  Interestingly, the sequences around the trimethyllysine residues in each of the repeats are similar to the sequences flanking the trimethyllysine residue of rabbit reticulocyte elongation factor 1 alpha, but not to the sequences around the trimethyllysine residues in Acanthamoeba actin and Acanthamoeba profilins I and II.
 
2117270::: <ArticleTitle>Listeria monocytogenes moves rapidly through the host cell cytoplasm by inducing directional actin assembly.
 
2117270:::  N 7 Nitrobenz 2 oxa diazol 4 yl phallacidin, a specific stain for actin filaments F actin , demonstrates that within 1 hr of initiation of infection, the bacteria become surrounded by host cell cytoplasmic actin filaments.
 
2117270:::  By 3 hr, long projections of F actin begin to form at one end of the bacteria.
 
2117270:::  These actin structures colocalize with the actin bundling protein alpha actinin as well as with tropomyosin.
 
2117270:::  Microinjection of fluorescently labeled alpha actinin in living cells demonstrates that the formation of these F actin projections is associated with bacterial movement, actin filaments rapidly assembling behind the bacteria as they migrate through the cytoplasm.
 
2117270:::  These F actin tails attain lengths up to 40 microns.
 
2117270:::  Within 2 min of cytochalasin D 0.5 micrograms ml treatment, all bacterial intracellular movement stops, and additional bacteria associated actin assembly is blocked.
 
2117270:::  A nonmotile Listeria mutant induces comparable actin assembly and moves at speeds similar to the wild type, indicating that the forces required for intracellular bacterial movement are generated by the host cell.
 
2117270:::  L. monocytogenes can dramatically stimulate host cell actin assembly in a directional manner, which serves to rapidly propel the bacteria through the cytoplasm, allowing the organisms to move to peripheral membranes and spread to uninfected cells.
 
2116421::: A number of cytoskeletal associated proteins that are concentrated in focal contacts, namely alpha actinin, vinculin, talin, and integrin, have been shown to interact in vitro such that they suggest a potential link between actin filaments and the membrane.
 
2116421:::  Here we report our finding of an interaction between the cytoplasmic domain of beta 1 integrin and the actin binding protein alpha actinin.
 
2116421:::  These results lead us to suggest that this integrin alpha actinin linkage may contribute to the attachment of actin filaments to the membrane in certain locations.
 
2365703::: <ArticleTitle>The identification and sequence of the actin binding domain of human red blood cell beta spectrin.
 
2365703::: The junctions of the red blood cell membrane skeleton are formed by interactions between spectrin and actin protofilaments.
 
2365703:::  A spectrin tryptic peptide of 16.5 kDa apparent molecular mass based on sodium dodecyl sulfate polyacrylamide gel electrophoresis which binds to F actin in cosedimentation experiments has been identified.
 
2365703:::  Intact spectrin heterodimer causes half maximal inhibition of the 16.5 kDa peptide F actin interaction at a concentration of 5 microM.
 
2365703:::  Protein sequencing indicated that this actin binding domain represents a stretch of amino acids at the N terminus of the beta subunit from alanine 47 probably through lysine 186.
 
2365703:::  The sequence derived molecular weight of this actin binding domain is 1 90 g mol.
 
2195026:::  Sequences in this region exhibit striking sequence homology, at both nucleotide and amino acid levels, to the N terminal actin binding domains of alpha actinin and dystrophin.
 
2371283::: Plasma vitamin D binding protein DBP , which binds to monomeric actin, causes the breakdown of stress fibers when it is microinjected into nonmuscle cells.
 
2371283:::  Similar injections of DBP into skeletal myotubes and cardiac myocytes did not lead to shape changes or breakdown of nascent and or fully formed myofibrils, even though DBP has a 2 fold higher binding affinity for muscle actin over that of the nonmuscle isoactins.
 
2371283:::  Similar differential effects in nonmuscle cells were also observed after the microinjection of DNase I, another protein capable of binding monomer actin.
 
2371283:::  The effects of these microinjected monomer actin binding proteins imply that an accessible pool of monomer actin is needed to maintain stress fiber integrity in nonmuscle cells but not the integrity of the nascent or fully formed myofibrils in muscle cells.
 
2349951::: We report the cloning and characterization of a full length cDNA encoding the human cytoskeletal isoform of alpha actinin alpha A , a ubiquitous actin binding protein that shares structural homology with spectrin and dystrophin.
 
2168775:::  Untreated human bone cells showed elongated morphology associated with high levels of actin, vimentin, alpha and beta tubulins and alpha actinin as determined by 2 dimensional gel electrophoresis and 35S methionine labelling of cytoskeletal proteins.
 
2168775:::  In addition, PTH induced cytoskeletal disassembly as shown by a 52 70% decrease in the Triton insoluble fractions of actin, alpha tubulins and alpha actinin.
 
2168775:::  5 OH 2D 10 nM, 24 h also induced a 40 64% decrease in the polymerized fractions of actin, alpha tubulins and alpha actinin.
 
2227926:::  Both types of tumor giant cells stained for vimentin, alpha 1 antitrypsin, alpha 1 antichymotrypsin, synaptophysin, muscle actin, and neuron specific enolase, but not for epithelial markers.
 
2202275:::  In an attempt to address this issue, we performed an immunohistochemical analysis of nine cases, using antibodies to vimentin, S100 protein, Leu 7 antigen, neuron specific enolase, synaptophysin, desmin, muscle specific actin, cytokeratin, and epithelial membrane antigen, and the avidin biotin peroxidase complex ABC method.
 
2202275:::  None contained desmin, actin, cytokeratin, epithelial membrane antigen, or synaptophysin.
 
2114316::: Monoclonal antibodies were raised against a protein with a molecular mass of 24 kDa that has been described as a membrane associated, actin binding protein from Dictyostelium discoideum 1985 J.
 
2403741:::  Desmin positive tumor cells were found in three and muscle actin positive cells in four cases when studied in formaldehyde fixed and paraffin embedded material.
 
2113758:::  The tumour cells of all meningeal haemangiopericytomas show no expression of alpha smooth muscle actin and, thus, no immunohistochemical proof of their true pericytic nature can be obtained.
 
2611862:::  Filamentous actin was present in the Schwann cell processes covering both the nodal and the paranodal axon segments as suggested by the pattern of phalloidin labelling.
 
2611862:::  A similar nodal distribution was found for binding sites of antibodies against actin and myosin.
 
2611862:::  The apparent nodal accumulation of constituents of synaptic vesicle membranes and the presence of filamentous actin and of myosin are discussed in relation to the substantial constriction of the axoplasm at nodes of Ranvier.
 
2679154::: it also had focal immunopositivity for S 100 protein, desmin, and muscle specific actin.
 
2712186:::  These eosinophilic structures, which represent a highly characteristic feature of the tumor, contain deeply eosinophilic, collagen rich cores surrounded by a weakly eosinophilic, actin rich cuff.
 
2712186:::  The actin within these eosinophilic structures is derived by coalescence of intracellular actin globules extruded from neighboring cells.
 
2712186:::  Immunohistochemical analysis indicates that the cells express actin but lack S 100 protein, synaptophysin, desmin, keratin, and epithelial membrane antigen.
 
2521288:::  Cytokeratin, epithelial membrane antigen, carcinoembryonic antigen, desmin, muscle specific actin, and leukocyte common antigen were invariably absent.
 
2521288:::  Clear cell sarcoma could be separated from epithelioid leiomyosarcoma by the presence of desmin and muscle specific actin in the latter neoplasm.
 
3145326:::  Using these methods we compared the distribution of neurofilaments, tubulin, MAP2, actin and synaptic elements in distal regions of axons at and near neuromuscular junctions in rat muscles.
 
3145326:::  The preterminal axon, extending from its exit from the intramuscular nerve toward the neuromuscular junction, has a cytoskeletal composition similar to the more proximal axon with abundant staining of neurofilaments, tubulin, MAP2 and actin.
 
3145326:::  The terminal arborization, a branched region of the axon extending through the endplate region, contains neurofilaments but little tubulin, actin, MAP2 or synaptic elements.
 
3372787:::  Vimentin was expressed in the tumor cells, but there was no immunoreactivity for cytokeratins, neurofilaments, muscle actin, synaptophysin, S 100, melanoma antigen HMB 45, epithelial membrane antigen, neuron specific enolase, Leu 7, leucocyte common antigen or lysozyme alpha 1 antitrypsin.
 
