# Supplementary material for: Content-rich biological network constructed by mining PubMed abstracts
Source: BMC Bioinformatics. 2004 Oct 8;5:147. doi: 10.1186/1471-2105-5-147 (PMC528731; doi:10.1186/1471-2105-5-147)
Supplement: Additional File 5 — The original Chilibot query results of the term "long-term potentiation (LTP)" and 22 other terms, limiting the latest references analyzed to the years 1990, 1995, 2000, and 2004. [file 1471-2105-5-147-S5.bz2 › chilibotAdditionalFile5/ltp1990/synop_SYNAPSIN I]

2737166:::  PKA, CaM PK II and MLCK catalyzed the radiolabeling of histone 2A, synapsin I and myosin light chain MLC , known substrates for these kinases, respectively, yet no phosphate transfer to SCP2 was observed.
 
2737166:::  PKA, CaM PK II and MLCK catalyzed the radiolabeling of histone 2A, synapsin I and myosin light chain MLC , known substrates for these kinases, respectively, yet no phosphate transfer to SCP2 was observed.
 
2553048:::  The phosphatase was active on many substrates, including p nitrophenyl phosphate, phosphotyrosine, phosphothreonine, phosphorylase a, myelin basic protein, histones, type 1 phosphatase inhibitor 2, microtubule tau protein, and synapsin I.
 
2506049:::  Third, AtT 20 cells express the neuron specific phosphoprotein synapsin I which accumulates in the growth cones prior to contacts forming between growth cones and cells.
 
1978321::: <ArticleTitle>Effects of synapsin I and calcium calmodulin dependent protein kinase II x_ CAMKII _y on spontaneous neurotransmitter release in the squid giant synapse.
 
1978321:::  Among the protein molecules specifically located in presynaptic terminals, synapsin I and calcium calmodulin dependent protein kinase II x_ CAMKII _y CaM kinase II have been shown to modulate evoked transmitter release in the squid giant synapse.
 
1978321:::  Injections of dephosphorylated synapsin I into the presynaptic terminal reduced the rate of spontaneous and enhanced quantal release.
 
1978321:::  . . . injection of phosphorylated synapsin I did not modify such release.
 
1978321:::  These results support the view that dephosphorylated synapsin I cages synaptic vesicles while CaM kinase II, by phosphorylating synapsin I, decages these organelles and increases their availability for release without affecting the release mechanism itself.
 
2108963::: <ArticleTitle>Phosphorylation of synapsin I at a novel site by proline directed protein kinase.
 
2108963::: Previous studies identified synapsin I as a potential substrate for a newly discovered growth factor sensitive, proline directed protein kinase originally isolated from rat pheochromocytoma.
 
2108963:::  The present study describes the site specific phosphorylation of synapsin I by highly purified preparations of proline directed protein kinase.
 
2108963:::  The incorporation of 32P phosphate into bovine brain synapsin I was dependent upon both the amount of kinase present and the time of incubation.
 
2108963:::  The maximum stoichiometry of phosphorylation approached 1 mol of phosphate mol of synapsin I protein.
 
2108963:::  Digestion of phosphorylated synapsin I with trypsin followed by high performance liquid chromatography HPLC phosphopeptide analysis indicated that the tryptic peptide containing the major phosphorylation site eluted as a single peak at approximately 17% acetonitrile.
 
2108963:::  The tryptic phosphopeptide corresponds exactly to a sequence in the collagenase sensitive, proline rich tail region of bovine synapsin I.
 
2173993:::  The proteins phosphorylated by the kinase with the probable exception of synapsin I and tyrosine hydroxylase and the role of kinase autophosphorylation in vivo remain largely unknown.
 
2512374::: <ArticleTitle>Phosphorylation dependent inhibition by synapsin I of organelle movement in squid axoplasm.
 
2512374::: Synapsin I, a neuron specific, synaptic vesicle associated phosphoprotein, is thought to play an important role in synaptic vesicle function.
 
2512374:::  Recent microinjection studies have shown that synapsin I inhibits neurotransmitter release at the squid giant synapse.
 
2512374::: the inhibitory effect is abolished by phosphorylation of the synapsin I molecule Llinas et al.
 
2512374:::  We have considered the possibility that synapsin I might modulate release by regulating the ability of synaptic vesicles to move to, or fuse with, the plasma membrane.
 
2512374:::  We report here that the dephosphorylated form of synapsin I inhibits organelle movement along microtubules within the interior of extruded axoplasm.
 
2512374::: phosphorylation of synapsin I on sites 2 and 3 by calcium calmodulin dependent protein kinase II x_ CAMKII _y removes this inhibitory effect.
 
2512374:::  Phosphorylation of synapsin I on site 1 by the catalytic subunit of cAMP dependent protein kinase only partially reduces the inhibitory effect.
 
2512374:::  In contrast to the inhibition of movement along microtubules seen within the interior of the axoplasm, movement along isolated microtubules protruding from the edges of the axoplasm is unaffected by dephospho synapsin I, despite the fact that the synapsin I concentration is higher there.
 
2512374:::  Thus, synapsin I does not appear to inhibit the fast axonal transport mechanism itself.
 
2512374:::  Rather, these results are consistent with the possibility that dephospho synapsin I acts by a crosslinking mechanism involving some component s of the cytoskeleton, such as F actin, to create a dense network that restricts organelle movement.
 
2536075:::  Brief freezing of synaptosomes in the presence of gamma 32P ATP and either the catalytic subunit of cyclic AMP dependent protein kinase or calcium calmodulin dependent protein kinase II x_ CAMKII _y rendered the synaptosomal interior accessible to these agents, as reflected by the phosphorylation of substrate proteins, such as synapsin I, which reside within the nerve terminal.
 
2545012:::  The present study presents evidence, using lesion induced degenerations of pre and postsynaptic neuronal populations in the neostriatum and substantia nigra, that calcium calmodulin dependent protein kinase II x_ CAMKII _y, as measured both by autophosphorylation of enzyme subunits and by synapsin I kinase activity, is present in high concentrations in several populations of presynaptic terminals.
 
2545012:::  Lesions of the corticostriatal tract decreased the amount of enzyme by 30 40% in the neostriatum, a decrease similar to that seen in the same region of synapsin I, a general nerve terminal marker.
 
2545012::: this decrease was larger than the lesion induced change of synapsin I seen in the same region.
 
3118371::: <ArticleTitle>Amino acid sequences surrounding the cAMP dependent and calcium calmodulin dependent phosphorylation sites in rat and bovine synapsin I.
 
3118371::: The amino acid sequences surrounding three major phosphorylation sites in rat and bovine synapsin I have been determined by employing automated gas phase sequencing and manual Edman degradation of purified phosphopeptide fragments.
 
3118371:::  This sequence, identical in rat and bovine synapsin I, is Asn Tyr Leu Arg Arg Arg Leu Ser P Asp Ser Asn Phe Met.
 
3118371:::  Thus, the sequences surrounding the four sites that are phosphorylated by calcium calmodulin dependent protein kinase II x_ CAMKII _y, namely sites 2 and 3 in rat and bovine synapsin I, exhibit a high degree of homology.
 
3040904:::  2 synapsin I was an excellent substrate for CAM PK II, but not for SBP kinase.
 
3104800::: <ArticleTitle>Synapsin I bundles F actin in a phosphorylation dependent manner.
 
3104800::: Synapsin I is a neuron specific phosphoprotein localized to the cytoplasmic surface of synaptic vesicles.
 
3104800:::  We report here the ability of the dephospho form of synapsin I to bundle F actin.
 
3104800:::  This bundling activity is reduced when synapsin I is phosphorylated by cAMP dependent protein kinase and virtually abolished when it is phosphorylated by calcium calmodulin dependent protein kinase II x_ CAMKII _y or by both kinases.
 
3104800:::  These results, demonstrating an interaction of synapsin I with actin in vitro, support the possibility that synapsin I is involved in clustering of synaptic vesicles at the presynaptic terminal.
 
3104800::: the phosphorylation of synapsin I may be involved in regulating the translocation of synaptic vesicles to their sites of release.
 
3087973::: <ArticleTitle>Characterization of synapsin I binding to small synaptic vesicles.
 
3087973::: The binding of synapsin I, a synaptic vesicle associated phosphoprotein, to small synaptic vesicles has been examined.
 
3087973:::  For this study, synapsin I was purified under nondenaturing conditions from rat brain, using the zwitterionic detergent 3 3 cholamidopropyl dimethylammonio 1 propanesulfonate CHAPS , and characterized.
 
3087973:::  After removal of endogenous synapsin I, exogenous dephospho synapsin I bound with high affinity Kd, 10 6 nM to synaptic vesicles.
 
3087973:::  The binding saturated at 76 40 micrograms synapsin I mg of vesicle protein, which corresponded to the amount found endogenously in purified vesicles.
 
3087973:::  Synapsin I binding exhibited a broad pH optimum around pH 7.
 
3087973:::  Other basic proteins, specifically myelin basic protein and histone H2b, did not compete with synapsin I for binding to vesicles.
 
3087973:::  Other membranes purified from rat brain and membranes derived from human erythrocytes did not show the high affinity binding site for synapsin I found in vesicles.
 
3087973:::  Synapsin I, phosphorylated at sites 2 and 3 by purified calcium calmodulin dependent protein kinase II x_ CAMKII _y, bound with a 5 fold lower affinity to the vesicles than did dephospho synapsin I.
 
3087973:::  In contrast, synapsin I, phosphorylated at site 1 by purified catalytic subunit of cAMP dependent protein kinase, bound with an affinity close to that of dephospho synapsin I.
 
3087973:::  Synapsin I phosphorylated on all three sites bound to the vesicles with an affinity comparable to that of synapsin I phosphorylated on sites 2 and 3.
 
3087973:::  Under conditions of higher ionic strength 150 mM NaCl equivalent , synapsin I bound with a 5 fold lower affinity to vesicles, and no effect of phosphorylation on binding was observed under these conditions.
 
2859595::: <ArticleTitle>Intraterminal injection of synapsin I or calcium calmodulin dependent protein kinase II x_ CAMKII _y alters neurotransmitter release at the squid giant synapse.
 
2859595::: Synapsin I and calcium calmodulin dependent protein kinase II x_ CAMKII _y were pressure injected into the preterminal digit of the squid giant synapse to test directly the possible regulation of neurotransmitter release by these substances.
 
2859595:::  Conversely, injection of calcium calmodulin dependent protein kinase II x_ CAMKII _y, which phosphorylates synapsin I on site II, increased the rate of rise and amplitude and decreased the latency of the postsynaptic potential.
 
2859595:::  A synapsin I like protein and calcium calmodulin dependent protein kinase II x_ CAMKII _y were demonstrated by biochemical and immunochemical techniques to be present in squid nervous tissue.
 
2859595:::  The data support the hypothesis that synapsin I regulates the availability of synaptic vesicles for release.
 
2859595::: we propose that calcium entry into the nerve terminal activates calcium calmodulin dependent protein kinase II x_ CAMKII _y, which phosphorylates synapsin I on site II, dissociating it from the vesicles and thereby removing a constraint in the release process.
 
2129153::: <ArticleTitle>Do synapsin I and microtubule associated proteins bind to a common site on polymerized tubulin?</ArticleTitle>. 
 
2129153::: Synapsin I plays an important role in the regulation of neurotransmitter release, since it binds to synaptic vesicles and to the cytoskeleton, and it bundles F actin and microtubules.
 
2129153:::  We have previously shown by tryptic digestion of synapsin I that a 44 kDa fragment contains a binding site for polymerized tubulin.
 
2129153:::  In the present experiments, we test whether synapsin I and microtubule associated proteins MAPs have the same or a different binding site on tubulin molecules.
 
2129153:::  Our results show that heat stable MAPs do not compete with synapsin I for binding to taxol tubulin.
 
2129153:::  In addition, subtilisin digestion of tubulin, which suppresses MAPs binding, does not abolish synapsin I cosedimentation with taxol tubulin.
 
2129153:::  Thus, our results strongly suggest that synapsin I as reported for kinesin does not bind to the 4 kDa subtilisin digested C terminal part of the tubulin molecule.
 
2117454::: Synapsin I and II are a family of synaptic vesicle associated phosphoproteins involved in the short term regulation of neurotransmitter release.
 
2117454:::  We propose that synapsin I links synaptic vesicles to actin filaments in the presynaptic nerve terminal.
 
2117454::: these interactions are modulated by the reversible phosphorylation of synapsin I through various signal transduction pathways.
 
2117454:::  The high degree of homology between the synapsins suggests that some of the functional properties of synapsin I are also shared by synapsin II.
 
2110562::: <ArticleTitle>The structure of the human synapsin I gene and protein.
 
2110562::: Synapsin I is a peripheral membrane protein of synaptic vesicles that mediates their attachment to the cytoskeleton.
 
2110562:::  Human genomic clones containing the full coding sequence of synapsin I were isolated, and the exons were mapped and sequenced.
 
2110562:::  Human synapsin I is encoded by a single copy gene containing 13 exons ranging in size from 58 base pairs to more than 1 kilobase that are unequally distributed over more than 30 kilobases of DNA on the X chromosome.
 
2110562:::  The differential splicing of the primary synapsin I transcript that generates synapsins Ia and Ib involves alternative use of splice acceptor sites at the last intron exon boundary.
 
2110562:::  The primary structure of synapsin I is highly conserved between the human, rat, and bovine proteins 95% identity .
 
2110562:::  Domain C, the central homologous domain implicated in the binding of synapsin I to actin and to synaptic vesicles, is divided into nine exons.
 
2515853::: <ArticleTitle>Detection by chemical cross linking of bovine brain synapsin I self association.
 
2515853::: Synapsin I is believed to play an important role in the regulation of neurotransmitter release, since it is able to bind to synaptic vesicles, to the cytoskeleton and to membrane proteins.
 
2515853:::  These properties, which are controlled by phosphorylation, could be explained if synapsin has different and multiple binding sites or if synapsin I is able to form polymers by self association.
 
2515853:::  In this study we present experimental evidence that synapsin I at low concentration forms self associated dimers, as revealed after mild treatments with cross linking agents.
 
2515853:::  Limited proteolysis of phosphorylated synapsin I by V8 protease, alpha chymotrypsin or collagenase, performed on the isolated dimer and monomer, allows us to localize tentatively in the central hydrophobic core of the molecule the cysteine residues the oxidation of which by copper o phenanthroline gives rise to synapsin dimers.
 
2517594::: <ArticleTitle>Synapsin I, a neuron specific phosphoprotein interacting with small synaptic vesicles and F actin.
 
2517594::: Synapsin I is a neuron specific phosphoprotein which is a substrate for cAMP and  calcium  calmodulin dependent protein kinases.
 
2517594:::  The interaction of synapsin I with the synaptic vesicle membrane is complex in nature, since it is modulated by phosphorylation and involves binding of different domains of the molecule to phospholipid and protein components of synaptic vesicles.
 
2517594:::  Synapsin I is also able to interact with actin filaments in a phosphorylation dependent manner.
 
2517594:::  Because of these properties, it has been hypothesized that synapsin I acts as a dynamic link between synaptic vesicles an the actin meshwork of the nerve terminal, thereby modulating the release of neurotransmitter.
 
2512374::: <ArticleTitle>Phosphorylation dependent inhibition by synapsin I of organelle movement in squid axoplasm.
 
2512374::: Synapsin I, a neuron specific, synaptic vesicle associated phosphoprotein, is thought to play an important role in synaptic vesicle function.
 
2512374:::  Recent microinjection studies have shown that synapsin I inhibits neurotransmitter release at the squid giant synapse.
 
2512374::: the inhibitory effect is abolished by phosphorylation of the synapsin I molecule Llinas et al.
 
2512374:::  We have considered the possibility that synapsin I might modulate release by regulating the ability of synaptic vesicles to move to, or fuse with, the plasma membrane.
 
2512374:::  We report here that the dephosphorylated form of synapsin I inhibits organelle movement along microtubules within the interior of extruded axoplasm.
 
2512374::: phosphorylation of synapsin I on sites 2 and 3 by calcium calmodulin dependent protein kinase II removes this inhibitory effect.
 
2512374:::  Phosphorylation of synapsin I on site 1 by the catalytic subunit of cAMP dependent protein kinase only partially reduces the inhibitory effect.
 
2512374:::  In contrast to the inhibition of movement along microtubules seen within the interior of the axoplasm, movement along isolated microtubules protruding from the edges of the axoplasm is unaffected by dephospho synapsin I, despite the fact that the synapsin I concentration is higher there.
 
2512374:::  Thus, synapsin I does not appear to inhibit the fast axonal transport mechanism itself.
 
2512374:::  Rather, these results are consistent with the possibility that dephospho synapsin I acts by a crosslinking mechanism involving some component s of the cytoskeleton, such as F actin, to create a dense network that restricts organelle movement.
 
2497104::: <ArticleTitle>Characterization of synapsin I fragments produced by cysteine specific cleavage a study of their interactions with F actin.
 
2497104::: Synapsin I is a neuron specific phosphoprotein that is concentrated in the presynaptic nerve terminal in association with the cytoplasmic surface of synaptic vesicles.
 
2497104:::  Synapsin I is composed of two distinct domains, a COOH terminal, collagenase sensitive, hydrophilic, and strongly basic tail region, and an NH2 terminal, collagenase resistant head region relatively rich in hydrophobic amino acids.
 
2497104:::  To elucidate the structural basis for the interactions between synapsin I and F actin and how it relates to other characteristics of synapsin I, we have performed a structure function analysis of fragments of synapsin I produced by cysteine specific cleavage with 2 nitro 5 thiocyanobenzoic acid.
 
2497104:::  The fragments were identified and aligned with the parent molecule using the deduced primary structure of synapsin I and the known phosphorylation sites as markers.
 
2497104:::  A 51 54 kD middle tail fragment retained the F actin binding and bundling activity of synapsin I, but the isolated tail fragment did not retain either activity.
 
2497104:::  In contrast to phosphorylation of sites two and three in intact synapsin I, which abolishes F actin bundling activity, phosphorylation of these sites in the middle tail fragment failed to abolish this activity.
 
2497104:::  In conclusion, three domains of synapsin I appear to be involved in F actin binding and bundling.
 
3415667:::  Caldesmon exhibits a high degree of substrate specificity apart from autophosphorylation, brain synapsin I is the only good substrate among many potential substrates examined.
 
3415667:::  Furthermore, caldesmon may regulate other cellular processes, e.g. neurotransmitter release, through the  calcium  calmodulin dependent phosphorylation of other proteins such as synapsin I.
 
3125185::: <ArticleTitle>A domain of synapsin I involved with actin bundling shares immunologic cross reactivity with villin.
 
3125185::: Synapsin I is a neuronal phosphoprotein that can bundle actin filaments in vitro.
 
3125185:::  We have compared human and bovine synapsin I by peptide mapping, and have used NTCB 2 nitro 5 thiocyano benzoic acid cleavage to generate a series of peptide fragments from bovine synapsin I.
 
3125185:::  After chymotryptic digestion, 88% of the tyrosine containing fragments appear to be structurally identical in human and bovine synapsin I, as judged by their positions on high resolution two dimensional peptide maps.
 
3048888::: a comparison of their structure and interactions with spectrin binding proteins ankyrin, actin, synapsin I, amelin, and calmodulin .
 
3115996::: <ArticleTitle>Synapsin I an actin bundling protein under phosphorylation control.
 
3115996::: Synapsin I is a neuronal phosphoprotein comprised of two closely related polypeptides with apparent molecular weights of 7 00 and 7 00.
 
3115996:::  Synapsin I is known to associate with vesicle membranes, microtubules, and neurofilaments.
 
3115996:::  We have examined the interaction of purified phosphorylated and unphosphorylated bovine and human synapsin I with tubulin and actin filaments, using cosedimentation, viscometric, electrophoretic, and morphologic assays.
 
3115996:::  As purified from brain homogenates, synapsin I decreases the steady state viscosity of solutions containing F actin, enhances the sedimentation of actin, and bundles actin filaments.
 
3115996:::  Two complementary peptide fragments of synapsin generated by 2 nitro 5 thiocyanobenzoic cleavage and which map to opposite ends of the molecule participate in the bundling process, either by binding directly to actin or by binding to other synapsin I molecules.
 
3115996:::  In vivo, synapsin I may link small synaptic vesicles to the actin based cortical cytoskeleton, and coordinate their availability for release in a Ca dependent fashion.
 
3585333:::  Tubulin, synapsin I, and a 35 kilodalton basic protein were largely unaffected.
 
3104800::: <ArticleTitle>Synapsin I bundles F actin in a phosphorylation dependent manner.
 
3104800::: Synapsin I is a neuron specific phosphoprotein localized to the cytoplasmic surface of synaptic vesicles.
 
3104800:::  We report here the ability of the dephospho form of synapsin I to bundle F actin.
 
3104800:::  This bundling activity is reduced when synapsin I is phosphorylated by cAMP dependent protein kinase and virtually abolished when it is phosphorylated by calcium calmodulin dependent protein kinase II or by both kinases.
 
3104800:::  These results, demonstrating an interaction of synapsin I with actin in vitro, support the possibility that synapsin I is involved in clustering of synaptic vesicles at the presynaptic terminal.
 
3104800::: the phosphorylation of synapsin I may be involved in regulating the translocation of synaptic vesicles to their sites of release.
 
3030806::: <ArticleTitle>Identification of a new 84 82 kDa calmodulin binding protein, which also interacts with actin filaments, tubulin and spectrin, as synapsin I.
 
3030806:::  In addition, antibody against this protein was demonstrated to have an immunological crossreactivity with synapsin I in the synaptosomal membrane.
 
3028773::: <ArticleTitle>Determination and analysis of the primary structure of the nerve terminal specific phosphoprotein, synapsin I.
 
3028773::: A rat brain cDNA clone containing an open reading frame encoding the neuron specific protein synapsin I has been sequenced.
 
3028773:::  Inspection of the predicted primary structure has revealed the probable sites for synapsin I phosphorylation by the cAMP dependent and  calcium  calmodulin dependent protein kinases.
 
3028773:::  All of the biochemically observed intermediates of synapsin I digestion by collagenase can be verified by inspection of the sequence, and the collagenase resistant fragment has been defined as the amino terminal 439 amino acids of the molecule.
 
3028773:::  These sites are flanked by three regions of repeating amino acid sequence that are proposed to be the synaptic vesicle binding domain of synapsin I.
 
3028773:::  The characteristics of the synapsin I sequence do not support extensive homology with the erythrocyte cytoskeletal protein 4.1.
 
3096326:::  Erythrocyte protein 4.1, but not synapsin I, mimics the function of this brain factor using a reconstitution system including purified calspectin, calmodulin and F actin.
 
3094836::: <ArticleTitle>A rapid purification of synapsin I a neuron specific spectrin binding protein.
 
3094836::: We have developed a one chromatographic step isolation protocol for the neuron specific protein synapsin I.
 
3094836:::  The authenticity of the synapsin I isolated by this procedure is demonstrated by comigration with authentic synapsin I on SDS polyacrylamide gels, crossreactivity with antibody specific against synapsin I, and nearly identical two dimensional chrymotryptic iodopeptide maps of authentic synapsin I and the protein purified by this protocol.
 
3094836:::  Synapsin I isolated by this procedure retains its functional properties, demonstrated by the ability of synapsin I to stimulate the formation of a brain spectrin 240 235 synapsin I F actin ternary complex as determined by a low shear falling ball viscometry assay.
 
3094836:::  This novel protocol therefore has the advantage of being a rapid, high yield procedure that retains the functional properties of synapsin I.
 
3923367::: <ArticleTitle>Synapsin I is a spectrin binding protein immunologically related to erythrocyte protein 4.1.
 
3923367:::  We further show that brain 4.1 is identical to the synaptic vesicle protein, synapsin I, one of the brain s major substrates for cyclic AMP and  calcium  calmodulin dependent kinases.
 
3923367:::  Although synapsin I has been implicated in synaptic transmission, no activity has been previously ascribed to it.
 
2114884:::  We report an absence of synapsin I and II immunoreactivity from all ribbon containing nerve terminals.
 
1967610::: <ArticleTitle>Redistribution of synaptophysin and synapsin I during alpha latrotoxin induced release of neurotransmitter at the neuromuscular junction.
 
1967610::: The distribution of two synaptic vesicle specific phosphoproteins, synaptophysin and synapsin I, during intense quantal secretion was studied by applying an immunogold labeling technique to ultrathin frozen sections.
 
1967610:::  These findings indicate that, in the presence of a block of endocytosis, exocytosis leads to the permanent incorporation of the synaptic vesicle membrane into the axolemma and suggest that, under this condition, at least some of the synapsin I molecules remain associated with the vesicle membrane after fusion.
 
1967610:::  These findings indicate that the retrieval of components of the synaptic vesicle membrane is an efficient process that does not involve extensive intermixing between molecular components of the vesicle and plasma membrane, and show that synaptic vesicles that are rapidly recycling still have the bulk of synapsin I associated with their membrane.
 
2517595::: <ArticleTitle>Synaptophysin and synapsin I as tools for the study of the exo endocytotic cycle.
 
2517595::: Synaptophysin, an integral protein of the synaptic vesicle membrane, and synapsin I, a phosphoprotein associated with the cytoplasmic side of synaptic vesicles, represent useful markers that allow to follow the movements of the vesicle membrane during recycling.
 
2513331:::  By immunogold electron microscopy carried out on bovine neurohypophysis we have found that three of these proteins, synapsin I, Protein III, and synaptophysin protein p38 were concentrated on microvesicles but were not detectable in the membranes of neurosecretory granules.
 
2513331:::  The peripheral membrane proteins synapsin I and Protein III exhibited a broader distribution extending into the denser part of the gradient.
 
2928345:::  In brains of patients with Parkinson disease or progressive supranuclear palsy with postmortem delays comparable to those of controls, the levels of these proteins as well as those of synaptic synapsin I and synaptophysin and glial glial fibrillary acidic protein and myelin basic protein markers were not significantly modified.
 
2564424:::  Synaptogenesis was also confirmed by immunostaining the cells with antisera against synapsin I and synaptophysin, two proteins associated with synaptic vesicles.
 
2927643:::  We used antibodies against two proteins found in synaptic terminals synapsin I and synaptophysin as synaptic markers in the hippocampal complexes of eight patients with autopsy proven AD and eight nondemented control subjects.
 
3143814::: <ArticleTitle>Secretory function of the vestibular nerve calyx suggested by presence of vesicles, synapsin I, and synaptophysin.
 
3143814:::  We have recently reported that the nerve calyx, and, in particular, its apical portions surrounding the neck of the hair cell, are immunoreactive for synapsin I Favre et al.
 
3130468::: <ArticleTitle>The synaptic vesicle proteins synapsin I and synaptophysin protein P38 are concentrated both in efferent and afferent nerve endings of the skeletal muscle.
 
3130468::: Synapsin I and synaptophysin protein p38 are 2 major protein components of the membranes of small synaptic vesicles of virtually all presynaptic nerve endings.
 
3130468:::  Synapsin I, a phosphoprotein regulated by both  calcium  and cAMP, is a peripheral protein of the cytoplasmic surface of the vesicle membrane.
 
3142072:::  For this purpose, we have analysed the levels of two different synaptic vesicle associated proteins, synapsin I and protein p38 also called synaptophysin , in the neostriatum after specific lesions.
 
3097029:::  Our results indicate that, within the nervous system, p38, like the neuron specific phosphoprotein synapsin I, is present in virtually all nerve terminals and is selectively associated with small synaptic vesicles SSVs .
 
3097029:::  p38 and synapsin I were found to be present in similar concentrations throughout the brain.
 
3097029:::  The finding that p38, like synapsin I, is a component of SSVs of virtually all neurons, but not of LDCVs, supports the idea that SSVs and LDCVs are organelles of two distinct pathways for regulated neuronal secretion.
 
