# Supplementary material for: Content-rich biological network constructed by mining PubMed abstracts
Source: BMC Bioinformatics. 2004 Oct 8;5:147. doi: 10.1186/1471-2105-5-147 (PMC528731; doi:10.1186/1471-2105-5-147)
Supplement: Additional File 5 — The original Chilibot query results of the term "long-term potentiation (LTP)" and 22 other terms, limiting the latest references analyzed to the years 1990, 1995, 2000, and 2004. [file 1471-2105-5-147-S5.bz2 › chilibotAdditionalFile5/ltp1990/synop_PKA]

2737166:::  Phosphorylation by calmodulin protein kinase II CaM PK II , myosin light chain kinase MLCK , cAMP dependent kinase PKA and protein kinase C PKC was monitored under optimal conditions for each enzyme.
 
2737166:::  PKA, CaM PK II and MLCK catalyzed the radiolabeling of histone 2A, synapsin I and myosin light chain MLC , known substrates for these kinases, respectively, yet no phosphate transfer to SCP2 was observed.
 
2175219:::  PKC inhibitor, H7, also blocked effectively the PMA plus dbcAMP induced IL 1 beta production, while the protein kinase A PKA inhibitor, HA1004, had no effect, suggesting that PKA activation is not involved in the mechanism of action of cAMP in this case.
 
2171757::: Protein kinase C PKC and cyclic AMP dependent protein kinase PKA are important for normal cell proliferation.
 
2171757:::  In quiescent A31 cells, phorbol dibutyrate PDBu caused a 10 fold reduction in PKC activity and a 5 fold reduction in PKA activity.
 
2171757:::  In contrast, PDBu depleted quiescent DMBA31 cells of PKC activity only and had no effect on the PKA activity.
 
2171757:::  In both cell lines, PDBu did not affect the level of PKA regulatory subunits determined by a cyclic 3H AMP binding assay , the levels of mRNA encoding the catalytic and the abundant regulatory subunit determined by Northern blotting , or the level of the catalytic subunit protein determined by Western blotting .
 
2171757:::  An in situ gel activity assay confirmed that PDBu reduced the kinase activity of native PKA complexes from A31 cells but not from DMBA31 cells.
 
2171757:::  These results indicate that phorbol esters down regulate PKA activity by a posttranslational mechanism.
 
2171757:::  They further suggest that the activity of PKC and PKA may be coordinately regulated in nontumorigenic cells.
 
2120043:::  Here we show that the sites of phosphorylation by four kinases PKA, PKC, CK and CaMK all lie in the C terminal microtubule binding half of tau, but only the phosphorylation by CaM kinase shows the pronounced shift in electrophoretic mobility characteristic for tau from Alzheimer neurofibrillary tangles.
 
2171360:::  Neither vasopressin 10 7 M , which induces cellular accumulation of adenosine cyclic monophosphate cAMP and activation of protein kinase A PKA , nor 8 bromo cAMP 1 mM changed pHi.
 
2171360:::  Therefore in the IMCD cell activation of PKC but not PKA stimulates a rise in pHi via the Na H exchanger.
 
1979040:::  The v erbA gene product, a 75 kD gag v erbA fusion protein, is phosphorylated on Ser 16 17 of its v erbA encoded domain, and phosphorylation at this site is increased in vivo after activation of either the PKA or PKC signal transduction pathways.
 
1979040:::  Conversion of Ser 16 17 into alanine, although not affecting nuclear localization or DNA binding of the gag erbA protein, prevented phosphorylation of the v erbA encoded domain of the protein both in unstimulated cells or after stimulation by PKA and PKC activators.
 
1979040:::  In contrast, substitution of Ser 16 17 for threonine, which preserved phosphorylation in unstimulated cells but not PKA and PKC enhanced phosphorylation, resulted in a partially active gag v erbA protein.
 
2392322:::  A similar pattern of expression was detected with respect to the expression of cAMP dependent protein kinase PKA .
 
2392322:::  Normal human melanocytes did not reveal expression of either of the known catalytic or regulatory subunits of human PKA.
 
2392322:::  . . . primary and metastatic melanomas demonstrated expression of the PKA specific subunits C alpha and RI alpha.
 
2397211:::  The subunit specificity for PKC is different from that observed for cAMP dependent protein kinase PKA .
 
2397211:::  Whereas PKC phosphorylates predominantly the delta subunit and the phosphorylation of the gamma subunit by this enzyme is very low, PKA phosphorylates both subunits to a similar high extent.
 
2397211:::  We have extended our phosphorylation studies to a synthetic peptide from the gamma subunit, corresponding to residues 346 359, which contains a consensus PKA phosphorylation site.
 
2397211:::  This synthetic peptide is phosphorylated by both PKA and PKC, suggesting that in the intact receptor both kinases may phosphorylate the gamma subunit at a similar site, as has been previously demonstrated by us for the delta subunit Safran, A.
 
2397211:::  The diverse pattern of phosphorylation of AChR by PKA and PKC may play a role in the regulation of its function.
 
2170212::: The morphological and functional characteristics and the activities of cyclic AMP PKA I and PKA II and calcium and phospholipid dependent PKC protein kinases were studied in 2 day old suspension cultures of porcine thyroid cells and were compared with those in freshly dissociated cells and intact glands.
 
2170212:::  The total PKA activity in the cytosols of these cultures was slightly greater than that of freshly prepared tissue, due to the selective and significant accumulation of PKA I in cultured cells.
 
2170212:::  In the particulate fraction the PKA activity was unchanged.
 
2170212:::  The changes in PKA and PKC activities greatly modified the PKC PKA ratios in the cytosols and the particulate fractions of cultured cells.
 
2401213:::  The relationship between postulated changes in the PKC pathway and those hypothesized for the PKA pathway are discussed.
 
2194784:::  Basically, this centers around the most consistent findings namely, that activation of pkA has an enhancing effect on cell communication while activation of pkC decreases that process.
 
2194784:::  Proton and  calcium  transporting systems are mainly activated by serine threonine protein kinases such as pkA and pkC.
 
2194784:::  The role of tyrosine protein kinases in connexon gating may involve interaction with the pkA and pkC regulatory cascades.
 
2194784:::  For example, the pkA inhibitor protein pkI is 80 90% inactivated when tyrosine phosphorylated by the EGF receptor or pp50v src D.
 
2194784:::  In this situation, activity of the C subunit of pkA could be enhanced, or the lifetime of its catalytic activity extended.
 
2194784:::  Thus, tyrosine protein kinases may invoke pkA and pkC pathways.
 
2157987:::  Using gel retardation assays we found that PKC, cyclic AMP dependent protein kinase PKA and a haem regulated eIF 2 kinase HRI could activate NF kappa B in vitro.
 
2157987:::  To determine the target for the protein kinases we purified and characterized both NF kappa B and I kappa B and found that I kappa B is phosphorylated and inactivated in the presence of PKC and HRI but not PKA.
 
2325905:::  We have employed an isolated ovine anterior pituitary cell superfusion system to determine the dynamic effects of forskolin, a protein kinase A PKA stimulator, and phorbol 12 myristate 13 acetate PMA , a protein kinase C PKC activator.
 
2325905:::  Both secretagogues stimulated beta EP release within 5 min and therefore both PKA and PKC are potential mediators of the acute phase of hormonal stimulation of the corticotrope.
 
1690563::: cAMP dependent protein kinase PKA and phospholipid dependent protein kinase PKC play a role in nerve growth factor NGF mediated differentiation.
 
1690563:::  A specific protein inhibitor of the PKA catalytic subunit blocked increases by NGF or cAMP.
 
1690563:::  Thus, NGF increases Na channel number in PC12 cells in part by activating PKA but apparently not PKC.
 
2161457:::  External application of 10 5 M forskolin and internal application of 5 X 10 5 M cyclic AMP or 5 X 10 6 M of the catalytic subunit of cyclic AMP dependent protein kinase PKA also increased IK about 3 fold.
 
2161457:::  In the presence of 10 5 M forskolin, an additional application of 10 8 M 12 O tetradecanoylphorbol 13 acetate, an activator of protein kinase C PKC , produced a further increase in IK, suggesting that the active sites of PKA and PKC on the IK channel are different.
 
2161457:::  We conclude that beta adrenergic modulation of IK is mediated by cyclic AMP dependent phosphorylation but not by an increase in  calcium  i, that PKA and PKC enhance IK independently,.
 
2252838:::  Protein kinase C PKC and cyclic AMP dependent protein kinase PKA were activated selectively by treating platelets with phorbol dibutyrate PDBu or prostacyclin PGl2 .
 
2252838:::  PKC activity was quantitated by measuring PDBu specific phosphorylation of a 4 00 molecular weight protein, and PKA activity monitored by measuring prostacyclin dependent phosphorylation of a 2 00 molecular weight protein.
 
2252838:::  Tamoxifen inhibited PKC activity IC50 = 80 microM but increased PKA dependent protein phosphorylation.
 
2158763:::  At the apical membrane, the Cl channel is regulated by phosphorylation with PKA and PKC.
 
2127926:::  Incubations with phorbol dibutyrate, 8 Br cAMP and sodium nitroprusside representing signal transduction pathways of PKC, PKA and cyclic GMP kinase, respectively, were carried out for 60 and 120 min.
 
2127926:::  The observations suggest that c fos protein is involved in PKC and PKA signal transduction in cultured human glial cells.
 
1966546:::  cAMP dependent protein PKA activators, forskolin and PGE2, failed to increase the phosphorylation, which is in agreement with the data showing that neither TNF nor IL 1 increased cAMP levels in PBMC.
 
1966546:::  These results suggest that induction of phosphorylation of P65 and P74 by TNF and IL 1 is not mediated by PKC and PKA but may be mediated by another protein kinase and result in overlapping of biological activities between TNF and IL 1.
 
2514686:::  Both retro inverso peptides are highly specific for PKC versus adenosine cAMP dependent protein kinase PKA and are totally stable towards proteolysis by trypsin or pronase.
 
2562123::: Activation of the signal transduction pathways mediated by protein kinase A PKA or protein kinase C PKC led to different responses of several serum inducible genes including the jun gene family, c fos, c myc, krox 20 and krox 24.
 
2562123:::  Whereas all of these genes were stimulated by the phorbol ester TPA, a chemical activator of protein kinase C, they were differently regulated upon cAMP stimulation of the PKA dependent pathway.
 
2583867::: In LLC PK1 porcine epithelial cells, the urokinase type plasminogen activator u PA mRNA and protein can be induced either by stimulation of the protein kinase C PKC pathway using a tumor promoter PMA or by stimulation of the protein kinase A PKA pathway with calcitonin SCT .
 
2583867:::  In contrast to the in vitro situation where staurosporine inhibited PKC activity , in the cell culture system the microbial agent caused an early translocation of PKC and inhibited PKA.
 
2583867:::  We thus assume that in LLC PK1 cells the PKA and PKC signal transferring pathways can function independently.
 
2554050:::  Protein phosphorylation mediated by PKA inhibits the Na H exchanger while that mediated by PKC stimulates activity.
 
2554050:::  The effect of PKA and PKC on the Na H exchanger in native membranes and in solubilized brush border membrane proteins appears to be consistent with most of the published observations in intact cells.
 
2548715:::  In addition, PCC4 cells had less mRNA coding for the R1 regulatory subunit of cyclic AMP cAMP dependent protein kinase PKA than C10 cells, as determined by Northern blotting using an R1 alpha cDNA probe.
 
2548715:::  PKA specific activity also was lower in PCC4 cells than in C10 cells.
 
2549168:::  Activators of protein kinase A PKA signal transduction pathways were found to enhance TNF R expression up to sevenfold.
 
2549168:::  Both, direct activators of PKA and inhibitors of phosphodiesterase, raising intracellular levels of cAMP, were found to be effective.
 
2549168:::  As activation of PKA does not slow down the degradation rate of TNF Rs, but rather enhances protein synthesis dependent reexpression of TNF Rs after transient PKC mediated transmodulation and after tryptic digestion of TNF Rs, it is concluded that PKA stimulates TNF R synthesis.
 
2549168:::  PKA mediated enhancement of TNF R expression was predominantly observed in normal peripheral blood monocytes and tumor cell lines of myeloid origin.
 
2549168:::  As in these typical TNF producer cells, the production of TNF is also controlled by PKA and PKC, a regulatory circuit is proposed, by which these two independent signal pathways antagonistically regulate TNF production and, at the receptor level, TNF sensitivity.
 
2737166:::  Phosphorylation by calmodulin protein kinase II CaM PK II , myosin light chain kinase MLCK , cAMP dependent kinase PKA and protein kinase C PKC was monitored under optimal conditions for each enzyme.
 
2737166:::  PKA, CaM PK II and MLCK catalyzed the radiolabeling of histone 2A, synapsin I and myosin light chain MLC , known substrates for these kinases, respectively, yet no phosphate transfer to SCP2 was observed.
 
2570856:::  The results found pKa = 9.48.
 
2570856::: pKc = 10.12 and pKd = 9.88 are in good concordance with those obtained from the conventional regression linear method pKa = 9.45.
 
2548081:::  DNA binding activity of NF kappa B was induced in the cytosolic fraction of unstimulated 70Z 3 murine pre B cells by incubation with the catalytic subunit of cyclic AMP dependent protein kinase PKA or protein kinase C PKC .
 
2548081:::  In contrast, PKA and PKC did not activate NF kappa B in nuclear extracts from unstimulated cells.
 
2548081:::  Furthermore, when nuclei from unstimulated cells were incubated with PKA or PKC treated cytosolic fraction for 30 min at 30 degrees C, NF kappa B was translocated into the nuclei.
 
2548081:::  Our findings support the conclusion that NF kappa B exists in the cytoplasm of unstimulated cells in an inactive form that can be converted by exposure to PKA or PKC to an active DNA binding form that can translocate to the nucleus.
 
2656615:::  UCN 01 has been shown to inhibit PKC and protein kinase A PKA with IC50 values of 0.0041 and 0.042 microM, respectively, and UCN 02 has been shown to inhibit PKC and PKA with IC50 values of 0.062 and 0.25 microM, respectively.
 
2930565:::  In contrast, PTH activation of cAMP dependent protein kinase PKA , while also rapid, was greater in magnitude 0.10 to 0.50 , persistent, and occurred at a threshold level of 3 x 10 10 M PTH, compared to 10 8 M for PKC.
 
2930565:::  Neither bPTH 3 34 nor bPTH 7 34 activated either protein kinase, while both antagonized rPTH 1 34 induced PKC translocation more effectively than PKA activation.
 
2785241:::  A hybrid PKC gene, PKAC, was constructed by substituting the coding region for the N terminal 253 amino acids of PKC alpha with the N terminal 17 amino acids of the cyclic AMP dependent protein kinase catalytic subunit PKA .
 
2785241:::  Phorbol ester binding activity was absent in both constructs but was preserved in another hybrid gene, PKCA, which was composed of the coding region for 1 to 253 amino acids of PKC alpha at the N terminal side and the coding region for 18 to 350 amino acids of PKA at the C terminal side.
 
2155321:::  The mercaptoazoles and their oxidized derivatives sulfinyl and sulfonylazoles represent a series of possible surrogates for acidic groups which span a pKa range from about 4.5 11.5.
 
2120043:::  Here we show that the sites of phosphorylation by four kinases PKA, PKC, CK and CaMK all lie in the C terminal microtubule binding half of tau, but only the phosphorylation by CaM kinase shows the pronounced shift in electrophoretic mobility characteristic for tau from Alzheimer neurofibrillary tangles.
 
2367551::: Eight differently substituted title dye compounds have been investigated regarding intersystem crossing, triplet state, fluorescence and singlet excited state pKa properties.
 
2367551:::  Consideration is given to the correlation of triplet and singlet oxygen yields, ground and excited pKa properties, spin orbit coupling and internal conversion properties, solvent effects, and phototherapeutic activity of these dyes.
 
2341878:::  . . . pKa and Hill coefficient were 6.0 and 1.97, respectively.
 
2163285:::  In the pH range below the pKa value, DOPS exhibits a temperature dependent bilayer to hexagonal HII phase transition, apparent from the 31P NMR spectra and the occurrence of a second component in the 1 1 2H2 DOPS 2H NMR spectrum, with a much smaller delta nu q.
 
2159779:::  Transitions having pKa s of 6.
 
2159779:::  The transition with a pKa of 6.2 is assigned to the His 42 imidazole group.
 
2159779:::  The displacement of the ligand methionine, which occurs with a pKa of 9.2, causes gross conformational change near the heme center.
 
2769762:::  The pKa values of the coupled ionizing groups are 5.3 in deoxy and 6.0 in carbonmonoxyhemoglobin.
 
3220658::: The pKa s of the three histidine residues in a proline rich glycoprotein from human parotid saliva PRG were determined by 360 MHz proton n.m.r. spectroscopy.
 
3220658:::  The addition of calcium 0.64 mM caused drops in the pKa s of all three histidines by approximately 0.25 units.
 
3220658:::  When imidazole and cyclo L histidine L proline were used as model compounds, corresponding concentrations of calcium had no effect on their pKa s.
 
3220658:::  Also, the model compounds gave absolute pKa values in good agreement with similar chemical species reported in the literature.
 
2828389:::  Retention was shown to be due to a cation exchange mechanism and was controlled by the solute pKa and the degree and type of substitution at or near the basic centre.
 
2828344:::  Examination of the pH dependence of the ESR spectra for ficin and papain alkylated with an iodoacetamide or a maleimide spin label suggested that these enzymes have an amino acid residue of pKa 4 probably a histidine residue around the active site cysteine.
 
3513830:::  The pKa of Ala 1 approximately 8.8 and the relaxation parameters of individual carbon atoms T1, T2, and the nuclear Overhauser enhancement are also generally similar, suggesting a similarity in the overall protein structure.
 
4063375:::  Fluorimetric titration of the B subunit, which is related to the indole fluorescence of the lone Trp 88, reveals that the fluorescence intensity changes in the pH range 4 7 are due to reaction of two types of ionizable quencher displaying apparent pKa values of 4.4 and 6.2, respectively.
 
4063375:::  Fluorimetric titration of the A subunit indicates that the tryptophan fluorescence is only moderately altered by ionizable groups displaying a pKa in the range 4 to 9.
 
6478555:::  To test this hypothesis, we compared the effects of three related compounds with similar pKa on the time course of Vmax reactivation in guinea pig papillary muscle at pHo 7.4 and 6.95.
 
6652062:::  The pH vs. kcat Km profiles suggest free enzyme apparent pKa values of 6.2 and 7.4 the reciprocal behavior of the data with respect to the latter pKa value is consistent with base acid catalysis by the enzyme involving proton removal from the lactone and protonation of cis,cis muconate, respectively.
 
15611:::  These dissociation constants were compared with pKa values of model imidazole compounds, and with pKa values of histidine residues 12 and 119 on the protein.
 
15611:::  Apparent pKa values obtained from the kinetic data are higher for the carboxymethylated protein than for RNAase A, as are the pKa values of residues 12 and 119.
 
15611:::  From the enzyme s catalytic dependence on pH, and the NMR determined pKa values we propose that histidine 12 and 119 function catalytically in their basic and acidic forms respectively.
 
12794::: the estimated pKa varies between 5.5 and 6.1.
 
12794:::  The ranges of values in rate constants and pKa represent variations observed between preparations of the same isozyme and between isozymes.
 
12794:::  The isomerization rate is at least 50 times faster than catalysis under all conditions and the pKa is lower than that controlling activity.
 
6652084:::  The kinetics were pseudo first order, and the pH dependence of the observed rate constant indicated a normal pKa value for the sulphydryl group involved.
 
