# Supplementary material for: Content-rich biological network constructed by mining PubMed abstracts
Source: BMC Bioinformatics. 2004 Oct 8;5:147. doi: 10.1186/1471-2105-5-147 (PMC528731; doi:10.1186/1471-2105-5-147)
Supplement: Additional File 5 — The original Chilibot query results of the term "long-term potentiation (LTP)" and 22 other terms, limiting the latest references analyzed to the years 1990, 1995, 2000, and 2004. [file 1471-2105-5-147-S5.bz2 › chilibotAdditionalFile5/ltp1990/synop_SYNAPTOPHYSIN]

2114884:::  To identify molecular differences between these synapse types, we have compared the distribution of the synapsins, a family of nerve terminal phosphoproteins, with that of synaptophysin p38 and SV2, two intrinsic membrane proteins of synaptic vesicles.
 
1967610::: <ArticleTitle>Redistribution of synaptophysin and synapsin I during alpha latrotoxin induced release of neurotransmitter at the neuromuscular junction.
 
1967610::: The distribution of two synaptic vesicle specific phosphoproteins, synaptophysin and synapsin I, during intense quantal secretion was studied by applying an immunogold labeling technique to ultrathin frozen sections.
 
2517595::: <ArticleTitle>Synaptophysin and synapsin I as tools for the study of the exo endocytotic cycle.
 
2517595::: Synaptophysin, an integral protein of the synaptic vesicle membrane, and synapsin I, a phosphoprotein associated with the cytoplasmic side of synaptic vesicles, represent useful markers that allow to follow the movements of the vesicle membrane during recycling.
 
2513331:::  By immunogold electron microscopy carried out on bovine neurohypophysis we have found that three of these proteins, synapsin I, Protein III, and synaptophysin protein p38 were concentrated on microvesicles but were not detectable in the membranes of neurosecretory granules.
 
2513331:::  We have found that the intrinsic membrane proteins synaptophysin and p65 had an identical distribution and were restricted to low density fractions of the gradient which contained numerous clear microvesicles with a size range the same as that of small synaptic vesicles.
 
2928345:::  In brains of patients with Parkinson disease or progressive supranuclear palsy with postmortem delays comparable to those of controls, the levels of these proteins as well as those of synaptic synapsin I and synaptophysin and glial glial fibrillary acidic protein and myelin basic protein markers were not significantly modified.
 
2564424:::  Synaptogenesis was also confirmed by immunostaining the cells with antisera against synapsin I and synaptophysin, two proteins associated with synaptic vesicles.
 
2927643:::  We used antibodies against two proteins found in synaptic terminals synapsin I and synaptophysin as synaptic markers in the hippocampal complexes of eight patients with autopsy proven AD and eight nondemented control subjects.
 
3143814::: <ArticleTitle>Secretory function of the vestibular nerve calyx suggested by presence of vesicles, synapsin I, and synaptophysin.
 
3143814:::  Furthermore, we have established by light microscopy immunocytochemistry that this region of the calyx also contains a high concentration of synaptophysin, another well characterized major component of small synaptic vesicle membranes.
 
3130468::: <ArticleTitle>The synaptic vesicle proteins synapsin I and synaptophysin protein P38 are concentrated both in efferent and afferent nerve endings of the skeletal muscle.
 
3130468::: Synapsin I and synaptophysin protein p38 are 2 major protein components of the membranes of small synaptic vesicles of virtually all presynaptic nerve endings.
 
3130468:::  Synaptophysin is an intrinsic transmembrane glycoprotein.
 
3142072:::  For this purpose, we have analysed the levels of two different synaptic vesicle associated proteins, synapsin I and protein p38 also called synaptophysin , in the neostriatum after specific lesions.
 
3097029::: An intrinsic membrane protein of brain synaptic vesicles with Mr 3 00 p38, synaptophysin has recently been partially characterized Jahn, R.
 
2350878:::  Neurons were present, as determined by immunostaining with antibodies to 4 neuron specific proteins neuron specific enolase, microtubule associated protein 2, tau protein and synaptophysin.
 
1689542:::  All tumors expressed the pan neuroendocrine markers synaptophysin and chromogranin A.
 
2817080:::  Mature ganglion cells were also immunoreactive for proteins associated with the neuronal cytoskeleton including microtubule associated proteins, MAP2 and tau, and higher molecular weight phosphorylated and non phosphorylated neurofilament subunits , neuron specific enolase, and synaptophysin.
 
2586719:::  . . . reactivity for microtubule associated protein 2 MAP2 , tau, the 200 kilodalton isoform of neurofilament protein, neuron specific enolase and synaptophysin was primarily seen in maturing neurons.
 
2757489::: were strongly reactive for neuron specific enolase, synaptophysin, and neuronal cytoskeletal proteins 68 and 200 kd subunits of neurofilament protein, microtubule associated protein 2, and tau .
 
2227926:::  Both types of tumor giant cells stained for vimentin, alpha 1 antitrypsin, alpha 1 antichymotrypsin, synaptophysin, muscle actin, and neuron specific enolase, but not for epithelial markers.
 
2202275:::  In an attempt to address this issue, we performed an immunohistochemical analysis of nine cases, using antibodies to vimentin, S100 protein, Leu 7 antigen, neuron specific enolase, synaptophysin, desmin, muscle specific actin, cytokeratin, and epithelial membrane antigen, and the avidin biotin peroxidase complex ABC method.
 
2202275:::  None contained desmin, actin, cytokeratin, epithelial membrane antigen, or synaptophysin.
 
2114316::: <ArticleTitle>A protein with homology to the C terminal repeat sequence of Octopus rhodopsin and synaptophysin is a member of a multigene family in Dictyostelium discoideum.
 
2114316:::  The cDNA deduced amino acid sequence revealed the presence of an unusual carboxy terminus which has homologies to the C termini of Octopus rhodopsin and synaptophysin.
 
2403741:::  Immunostaining for synaptophysin, a general neuroendocrine marker, was negative in all cases.
 
2113758:::  The stromal cells of cerebellar haemangioblastomas show foci of positive staining for S 100 protein, neuron specific enolase and synaptophysin, thereby clearly indicating their neuroectodermal origin.
 
2611862::: Binding sites for antibodies against membrane proteins of synaptic vesicles have been shown to be enhanced at nodes of Ranvier in electromotor axons of the electric ray Torpedo marmorata and sciatic nerve axons of the rat, using indirect immunofluorescence and monoclonal antibodies against the synaptic vesicle transmembrane proteins SV2 and synaptophysin rat or SV2 Torpedo .
 
2679154:::  Both were negative for CEA, vimentin, melanocyte specific antigen HMB45 , chromogranin A, synaptophysin, Leu 00 kd neurofilament, and retinal S antigen.
 
2712186:::  Immunohistochemical analysis indicates that the cells express actin but lack S 100 protein, synaptophysin, desmin, keratin, and epithelial membrane antigen.
 
2521288:::  Synaptophysin and Leu 7 antigen were present in one case each.
 
3145326:::  Finally, the synaptic zone, demonstrated with antibodies to the synaptic vesicle protein synaptophysin, contains few cytoskeletal elements.
 
3372787:::  Vimentin was expressed in the tumor cells, but there was no immunoreactivity for cytokeratins, neurofilaments, muscle actin, synaptophysin, S 100, melanoma antigen HMB 45, epithelial membrane antigen, neuron specific enolase, Leu 7, leucocyte common antigen or lysozyme alpha 1 antitrypsin.
 
