# Supplementary material for: Content-rich biological network constructed by mining PubMed abstracts
Source: BMC Bioinformatics. 2004 Oct 8;5:147. doi: 10.1186/1471-2105-5-147 (PMC528731; doi:10.1186/1471-2105-5-147)
Supplement: Additional File 5 — The original Chilibot query results of the term "long-term potentiation (LTP)" and 22 other terms, limiting the latest references analyzed to the years 1990, 1995, 2000, and 2004. [file 1471-2105-5-147-S5.bz2 › chilibotAdditionalFile5/ltp1990/synop_ARC]

3022846:::  The single protein precipitin arc of purified B protein comigrated with the radiolabeled FXIII from Hep G2 visualized by autoradiography, indicating both electrophoretic and antigenic identity.
 
2556290::: an EAA synapse in the CVLM is important in the cardiopulmonary reflex arc.
 
3062296:::  The ability of NMDA to enhance LH release was tested in male rats following infusion into the medial preoptic nucleus MPO , anterior hypothalamic nucleus AHY , ventromedial hypothalamic nucleus VMH , and arcuate nucleus ARC .
 
3062296:::  Plasma LH levels were not affected following microinfusion of NMDA 50 pmole into the AHY, VMH, and ARC.
 
2821444:::  The data suggests that activation of the Bezold Jarisch reflex by 5 HT involves a glutamatergic synapse presumably located within the brainstem vagal reflex arc.
 
2170854::: Intracellular recordings were made from hypothalamic arcuate ARC neurons with biocytin filled electrodes under current and voltage clamp in slices prepared from ovariectomized guinea pigs which were pretreated with estradiol.
 
2170854:::  These membrane characteristics were not different from identified neurons in the ARC that were not immunoreactive for beta endorphin.
 
2170854:::  These results indicate that mu receptors may be autoreceptors on ARC beta endorphin neurons.
 
2630412:::  Man group had significantly higher values than those in woman group in hematocrit HCT , yield stress tau 0 , Newtonian contribution of viscosity mu , non Newtonion contribution of viscosity eta s mu , apparent viscosity at 2.37s 1 eta s , the equilibrium value of the structural parameter A and apparent kinetic rate constant of rouleaux breakdown ARC .
 
2630412:::  However, it was very interesting that there were differences of ARC versus age between the man and woman groups,i.e., ARC in the man subgroup had lower values and in the woman subgroup , 4 had higher values than their respective older subgroups did.
 
4022642:::  Step movements of amplitude M min arc and pulse movements of amplitude M min arc and pulse width tau s were studied.
 
3224901:::  The calcaneofibular ligament was essentially isometric in the neutral position throughout the flexion arc.
 
3413069::: these bundles may be the main component of the contractile arc.
 
3413069:::  From electron microscopic observation of thin sections of the furrow, it was suggested that the actin bundles of the contractile arc were organized from preexisting cortical filaments that were connected to the plasma membrane by granular materials at their barbed ends.
 
3413069:::  Contractile arc actin filaments were revealed to be crosslinked by thin strands by the rapid freezing deep etching replication technique.
 
6541223:::  Besides stress fibers, arc like actin bundles have also been detected in spreading cells.
 
7197563:::  An important structural feature of these cells is an actin containing arc like band on the periphery of lamella.
 
6373330:::  Interference reflection microscopy demonstrated that the spread cells were attached to the substratum in arc shaped regions, which corresponded to arcs containing alpha actinin as seen by specific immunofluorescence of the same cells.
 
