# Supplementary material for: Content-rich biological network constructed by mining PubMed abstracts
Source: BMC Bioinformatics. 2004 Oct 8;5:147. doi: 10.1186/1471-2105-5-147 (PMC528731; doi:10.1186/1471-2105-5-147)
Supplement: Additional File 5 — The original Chilibot query results of the term "long-term potentiation (LTP)" and 22 other terms, limiting the latest references analyzed to the years 1990, 1995, 2000, and 2004. [file 1471-2105-5-147-S5.bz2 › chilibotAdditionalFile5/ltp1990/synop_ATF]

2147221::: <ArticleTitle>The cellular transcription factor CREB corresponds to activating transcription factor 47 ATF 47 and forms complexes with a group of polypeptides related to ATF 43.
 
2147221:::  Among these factors, polypeptides termed activating transcription factor 43 ATF 43 and ATF 47 have been purified from HeLa cells and a factor referred to as cyclic AMP response element binding protein CREB has been isolated from PC12 cells and rat brain.
 
2147221:::  We demonstrated that CREB and ATF 47 are identical.
 
2147221::: CREB and ATF 43 form protein protein complexes.
 
2147221:::  We also found that the cis requirements for stable DNA binding by ATF 43 and CREB are different.
 
2147221:::  Using antibodies to ATF 43 we have identified a group of polypeptides ATF 43 in the size range from 40 to 43 kDa.
 
2147221:::  ATF 43 polypeptides are related by their reactivity with anti ATF 43, DNA binding specificity, complex formation with CREB, heat stability, and phosphorylation by protein kinase A.
 
2147221:::  Certain cell types vary in their ATF 43 complement, suggesting that CREB activity is modulated in a cell type specific manner through interaction with ATF 43.
 
2147221:::  ATF 43 polypeptides do not appear simply to correspond to the gene products of the ATF multigene family, suggesting that the size of the ATF family at the protein level is even larger than predicted from cDNA cloning studies.
 
2145515:::  A similar folding transition is observed on GCN4 p binding to the related ATF CREB site, which contains an additional central base pair.
 
2204805::: <ArticleTitle>Mutations that define the optimal half site for binding yeast GCN4 activator protein and identify an ATF CREB like repressor that recognizes similar DNA sites.
 
2204805:::  The ATGACGTCAT sequence strongly resembles sites bound by the yeast and mammalian ATF CREB family of proteins, suggesting that GCN4 and the ATF CREB proteins recognize similar half sites but have different spacing requirements.
 
2204805:::  Unexpectedly, in the context of the his3 promoter, the ATGACGTCAT derivative reduced transcription below the basal level in a GCN4 independent manner, presumably reflecting DNA binding by a distinct ATF CREB like repressor protein.
 
2166827::: <ArticleTitle>Loss of a phosphorylated form of transcription factor CREB ATF in poliovirus infected cells.
 
2166827:::  These regions contain binding sites for transcription factors NF 1 site IV , AP 1 site III , CREB ATF site II , and the TATA factor site I .
 
2166827::: furthermore, gel retardation assays failed to reveal dramatic differences in the total amount of CREB ATF , AP 1 , and NF 1 binding activity present in mock or poliovirus infected cell extracts.
 
2166827:::  Gel retardation assays did reveal significant qualitative differences in the DNA protein complexes formed with a CREB ATF binding site in extracts prepared from poliovirus infected cells as compared to mock infected cell extracts.
 
2166827:::  Radioimmunoprecipitation reactions performed with antiserum against CREB ATF revealed a severe reduction in a phosphorylated form of the protein present in poliovirus infected cell extracts.
 
2166827:::  However, in vitro kinase reactions demonstrated that mock and poliovirus infected cell extracts contained similar levels of CREB ATF.
 
2166827:::  Expression from the E3 promoter was shown to be activated by CREB ATF in vivo.
 
2166827::: this induction was dependent upon the phosphorylation of CREB ATF.
 
2166827:::  Thus, we propose that poliovirus infection inhibits transcription from the E3 promoter, at least in part, through the dephosphorylation of CREB ATF.
 
1974651:::  A group of factors known as activating transcription factors ATF have been found to bind to the latter and related sequences found upstream of early adenovirus promoters induced by E1A, and these factors are highly homologous to the CREB protein.
 
1974651:::  We wished to characterize CREB, c jun, and c fos binding to these sites in the somatostatin gene CRE and in the adenovirus early region 3 promoter E3 ATF .
 
1974651:::  The c jun and c fos proteins also bound to both the somatostatin CRE and E3 ATF binding sites, but CREB did not bind to AP1 recognition sites nor was it capable of forming heterodimers with either c jun or c fos.
 
1974651:::  Truncations of the CREB protein, which eliminated regions of the protein containing consensus sites for phosphorylation by protein kinase A, protein kinase C, and casein kinase II, bound to both the CRE and ATF sites, indicating that these consensus sites were not essential for DNA binding or dimer formation.
 
1694576::: <ArticleTitle>Isolation and characterization of two novel, closely related ATF cDNA clones from HeLa cells.
 
1694576::: ATF or CRE binding proteins are cellular transcription factors involved in the regulation of adenovirus Ela responsive and cellular cAMP inducible promoters.
 
1694576:::  We report the isolation from a HeLa cell cDNA library of two clones that encode proteins with specific ATF CRE DNA binding activity.
 
1694576:::  The two clones differ by a 63 bp element which is retained in one ATF a and deleted from the other ATF a delta and which may correspond to an alternative exon.
 
1694576:::  The peptide sequences 483 and 462 amino acids, respectively derived from each of these cDNAs are identical, except for the additional 21 amino acids in ATF a, but clearly differ from the other ATF CREB proteins reported.
 
1694576:::  ATF a and ATF a delta therefore represent two closely related members of a larger multigene family of proteins that interact with conserved promoter elements.
 
2139891:::  The major promoter responds strongly to virus encoded trans activators EIA and EIV and contains four elements a TAGA motif analogous to the TATA box, two EIIF sites present in an inverted orientation, and an ATF CREB site.
 
2139891:::  Furthermore, promoter mutants with mutations in the TAGA motif, the two EIIF sites, and the single ATF site all failed to respond to virus encoded trans activators.
 
2139891:::  Whereas recent results demonstrate that EIIF activity can be modulated independently by EIV, leading to transactivation of this promoter, our results and those published previously strongly indicate that the three different transcription factors that bind to TAGA, EIIF, and ATF motifs of the EII early promoter are all targets for EIA regulation in vivo.
 
2139139::: <ArticleTitle>Adenovirus early region 3 promoter regulation by E1A E1B is independent of alterations in DNA binding and gene activation of CREB ATF and AP1.
 
2139139:::  These include binding sites for NF 1 site IV , AP1 site III , CREB activating transcription factor ATF site II , and TATA site I .
 
2139139:::  Mutations of either the ATF or AP1 binding sites but not the TATA and NF1 binding sites resulted in severe decreases in both basal and E1A E1B induced transcriptional levels.
 
2139139:::  Mutations of either the TATA element, the ATF site, or the AP1 binding site decreased both basal and E1A E1B induced transcriptional levels.
 
2139139:::  Gel retardation analysis using these extracts indicated that the binding to ATF, AP1, or NF1 oligonucleotides was not altered in the presence of the E1A E1B proteins compared with extracts lacking these proteins.
 
2311587:::  One of these is the already well characterized transcription factor ATF.
 
2311587:::  HEB1 can bind to either domain A or C, but binding of ATF and HEB2 is determined by domain B.
 
2311587:::  However, neither domain B alone, nor ATF CREB binding sites respond significantly to Tax1.
 
2311587:::  We therefore propose that Tax1 induction of the 21 bp enhancer element requires interaction with the two different cellular proteins identified in this study HEB1 and HEB2, rather than binding of the ATF factor.
 
2138276:::  A third such family known as the CREB or ATF proteins, bind to a sequence element present in promoters from a number of viral and cellular genes.
 
2137455:::  The CRE affinity purified 120 kDa protein displays properties distinct from those of the 43 kDa CREB ATF polypeptide.
 
2142416:::  The 19 bp motif contains a potential binding site for the cellular transcription factor ATF CREB.
 
2142416:::  Deletion analysis indicated that the ATF CREB site was crucial for E1A mediated stimulation.
 
2142416:::  Insertion of a synthetic oligonucleotide homologous to a 19 bp motif and containing an ATF CREB binding site into an HCMV chimera lacking ATF CREB motifs conferred E1A responsivity on HCMV promoter mediated CAT expression whereas insertion of a similar oligonucleotide containing a change of two bases in the sequence of the ATF CREB site did not.
 
2142416:::  The ATF CREB motif may be a target for stimulation of HCMV gene expression through either viral or cellular transcription factors.
 
2559873:::  The AP 1 activity binds efficiently to both AP 1 and activating transcription factor ATF cAMP response element binding protein CREB binding sites present in E1A inducible promoters and presumably plays a role in the transcriptional activation of adenovirus genes by E1A proteins and cAMP.
 
2557542:::  In particular, the V beta promoter motif functioned in vitro as a high affinity site for a previously characterized transcription activator, ATF.
 
2557542:::  These data suggest that cyclic AMP response element binding protein ATF CREB or related proteins activate V beta transcription.
 
2555692::: The sequence motif CGTCA is critical for binding of a group of cellular transcription factors ATF, CREB, E4F, and EivF and for activation of certain E1a inducible and cyclic AMP cAMP inducible promoters.
 
2555692:::  We have tested different promoter elements containing the CGTCA motif referred to here as ATF binding sites for the ability to function as E1a or cAMP response elements.
 
2555692:::  The adenovirus E4 promoter and the cellular vasoactive intestinal peptide VIP promoter responded differently to E1a and cAMP, demonstrating that the activating potential of ATF binding sites within these promoters is not equivalent.
 
2555692:::  While particular ATF binding sites were sufficient for the activity of both the E4 E1a inducibility and VIP cAMP inducibility enhancers, these two enhancers had contrasting effects on E1a and cAMP inducible transcription.
 
2545919:::  We found that a single CREB ATF binding site resulted in a surprisingly strong promoter which responded to E1A.
 
2545919:::  A CREB ATF binding site placed upstream of the E1B TATA box behaved much like the wild type E1B promoter, which is composed of a single Sp1 binding site plus a TATA box.
 
2545919:::  These results directly demonstrate that many different transcription factor binding sites, including the E1B TATA box, a CREB ATF binding site, and two E2F sites, can mediate E1A transactivation.
 
2543297:::  A computer based search of this region of bovine CYP17 for consensus sequences associated with binding of transcription factorsi.e., GR, PR, CREB ATF, AP1, AP2, AP3, AP4, AP5, OTF, CTF NF1, SP1 shows only the consensus CREB ATF sequence TGACGT which is also found to be at approximately the same position in the human CYP17 gene.
 
2543297:::  Whether the consensus CREB ATF sequence is associated with the cAMP mediated transcription of the CYP17 gene remains to be elucidated.
 
2902626:::  Such a factor, termed ATF adenovirus transcription factor , has already been characterized and appears to have strong similarities to the transcriptional factor CREB cAMP responsive element binding protein , which binds homologous sequences in cAMP responsive genes, such as somatostatin and c fos.
 
2975753:::  These binding domains may bind TATA region binding factors site I , the CREB ATF protein site II , the AP 1 protein site III , and nuclear factor I CTF site IV .
 
3224901::: Strain was measured in the normal anterior talofibular ligament ATF and the calcaneofibular ligament CF using Hall effect strain transducers in five cadaveric ankles.
 
