# Supplementary material for: Content-rich biological network constructed by mining PubMed abstracts
Source: BMC Bioinformatics. 2004 Oct 8;5:147. doi: 10.1186/1471-2105-5-147 (PMC528731; doi:10.1186/1471-2105-5-147)
Supplement: Additional File 5 — The original Chilibot query results of the term "long-term potentiation (LTP)" and 22 other terms, limiting the latest references analyzed to the years 1990, 1995, 2000, and 2004. [file 1471-2105-5-147-S5.bz2 › chilibotAdditionalFile5/ltp1990/synop_ACTININ]

3293578:::  An accumulation of alpha actinin at the Z bands characterizes nemalin myopathy.
 
3103867:::  These paracrystalline inclusions have been shown previously using immunocytochemistry to share epitopes with actin, tropomyosin, alpha actinin and vinculin.
 
6373330::: <ArticleTitle>Alpha actinin arcs in megakaryocyte spreading.
 
6373330:::  Interference reflection microscopy demonstrated that the spread cells were attached to the substratum in arc shaped regions, which corresponded to arcs containing alpha actinin as seen by specific immunofluorescence of the same cells.
 
6373330:::  However, other arcs of alpha actinin staining did not correspond to arcs of tight attachment.
 
2129156:::  The other involves the actin binding protein, alpha actinin, which has been found to interact with several integrins.
 
2277069:::  Microinjection of villin led to the reorganization of myosin, tropomyosin, and alpha actinin, proteins normally associated with stress fibers.
 
2277068:::  The cytoplasmic dense bodies, labeled with antibodies to alpha actinin exhibited a regular, diagonal arrangement in both extended cells and in cells shortened in solution to one fifth of their extended length after the same shortening, the fibrils of the cytoskeleton that showed colocalization with the dense bodies in extended cells became crumpled and disordered.
 
2277067:::  Labeling with antibodies revealed that the cell fragments specifically lacked certain cytoskeletal proteins vinculin, filamin and were depleted to various degrees in others desmin, alpha actinin .
 
2277067:::  In the presence of dextran, to minimize protein loss, the supercontracted products were star like in form, comprising long actin bundles radiating in all directions from a central core containing myosin, desmin, and alpha actinin.
 
2269662:::  The connecting structure is probably composed of alpha actinin which is located in Z bands and cross links actin filaments.
 
2269662:::  The connecting structure may consist of two alpha actinin molecules linking actin filaments of opposite polarity.
 
2260624::: Glomerular mesangial cells of the rat kidney contain actin, nonmuscle myosin, tropomyosin, and the muscular Z line protein, alpha actinin.
 
2260624:::  This was shown for actin, myosin, and alpha actinin by immunoblotting as well as by immunoelectron microscopy.
 
2260624:::  In cultured mesangial cells, actin, myosin, and alpha actinin constitute a considerable amount of the total cellular protein contents.
 
2260624:::  In mesangial cells in situ actin, myosin and alpha actinin were found to be colocalized within conspicuous microfilament bundles that traverse the cell body or major processes in various directions and project into either the tonguelike pericapillary processes, which run toward mesangial angles, or into the microvilluslike lateral extensions that abut on the perimesangial portion of the glomerular basement membrane GBM .
 
2260624:::  Thereby, the GBM of opposing mesangial angles as well as of opposing portions of the perimesangial GBM are regularly interconnected by filament bundles within mesangial cells that contain actin, myosin, and alpha actinin.
 
2260624:::  The authors suggest that the major function of actin , myosin , and alpha actinin containing filament bundles in mesangial cells is to create an isometric tension or minute isotonic contractions to counteract the distending forces of the rather high intracapillary hydraulic pressure and its resulting pressure gradients across the capillary wall and across the perimesangial GBM.
 
2247845:::  Secondary antibody staining for alpha actinin, a protein that binds and crosslinks actin, was more prominent after treatment with thyrotropin but decreased after TPA.
 
2247845:::  These effects may correlate with cellular alpha actinin levels.
 
1714352::: Previous studies have shown that cis unsaturated free fatty acids uFFAs are able to cause alterations in the normal distribution pattern of certain cytoskeletal proteins in lymphocytes, including tubulin, actin, alpha actinin, and myosin.
 
1701722:::  On the basis of these results and considering the role of clathrin in intracellular transport and its capacity to interact with actin and alpha actinin, we suggest that clathrin may have diverse roles in the assembly, integrity, and functioning of the sarcomere and its integration with the sarcolemma.
 
2124107::: <ArticleTitle>Localization of a new alpha actinin binding site in the COOH terminal part of actin sequence.
 
2124107::: The interaction of filamentous actin with alpha actinin, an actin cross linking protein, is well established.
 
2124107:::  On the other hand, monomeric actin alpha actinin interaction has been a subject of controversy.
 
2124107:::  In this report, we have characterized the interaction of monomeric actin, coated on plastic plates under conditions of non polymerization, with alpha actinin in presence of magnesium.
 
2249696:::  Using a photoactivatable, radiolabel transfer cross linker, 1 N 2 hydroxy 5 azidobenzoyl 2 aminoethyl 4 N hydroxysuccinimidyl succinate, we have determined that the binding site for protein 4.1 on spectrin resides in the N terminal region of beta spectrin within a sequence homologous to the actin binding region of alpha actinin.
 
2253766:::  Futhermore we recognize sequence elements of a putative actin binding domain of alpha actinin, the calpactin I or p 36 sequence, and a consensus motif present in the repeats of the gene product of the candidate unc 87 gene of C. elegans S.D.
 
2229176:::  By size and sequence similarity, dystrophin is more similar to this newly described beta spectrin isoform beta H than to other members of the spectrin gene family such as alpha spectrin and alpha actinin.
 
2226825::: <ArticleTitle>The actin gelling activity of chicken gizzard alpha actinin at physiological temperature is triggered by water sequestration.
 
2226825::: At 37 degrees C, in the presence of 6% w v polyethylene glycol 600 0 nM alpha actinin from chicken gizzard induces the gelation of 12 microM actin.
 
2226825:::  Static measurement shows that the addition of 30 nM alpha actinin increases the rigidity of the system from 23.5 to 54 dynes cm2.
 
2226825:::  We thus conclude that, in vivo, alpha actinin acts as an actin gelling protein.
 
2119831:::  Platelet agglutination induced by bovine vWf generated a complete cytoskeletal core Triton insoluble residue , shown by sodium dodecyl sulfate polyacrylamide gel electrophoresis SDS PAGE to be composed of actin binding protein ABP 260 Kd , 235 Kd protein, myosin heavy chain 200 Kd , alpha actinin 100 Kd , and actin 43 Kd .
 
2119831:::  Platelet suspensions exposed to bovine vWf without stirring ie, nonagglutinated or platelets in which agglutination was inhibited with ADP showed smaller cytoskeletons with little ABP, 235 Kd protein, and alpha actinin.
 
2248958:::  Sequences derived from large peptides mapping near the amino terminal show homology to the amino terminal actin binding site of alpha actinin chicken fibroblast and Dictyostelium , Dictyostelium 120 kDa actin gelation factor, beta spectrin human red cell and Drosophila , and human dystrophin.
 
2248958:::  The functional form of filamin is single stranded, in contrast to alpha actinin and spectrin which are antiparallel double stranded actin cross linkers.
 
2248958:::  Also, no homology to the spectrin like segments which comprise most of the mass of spectrin, alpha actinin, and dystrophin was found.
 
2266168::: <ArticleTitle>Assembly of connectin titin in relation to myosin and alpha actinin in cultured cardiac myocytes.
 
2266168:::  During premyofibril stages, I Z I proteins were detected first alpha actinin dots and diffuse actin phalloidin and anti troponin C staining , and later in these areas connectin and myosin dots appeared with nearly identical distribution.
 
2266168:::  They were always reactive with antibodies against alpha actinin and troponin C, but unreactive or only weakly reactive with anticonnectin and anti myosin.
 
2266168:::  Initially, alpha actinin dots were aligned along these fibrils but did not form striations.
 
2266168:::  We conclude that primitive I Z I complexes appear prior to the assembly of connectin and myosin filaments and then connectin filaments, developing intimately and coordinately with myosin, become associated with the alpha actinin lines.
 
2172969:::  The sarcomeric localization of antibodies to desmin, alpha actinin, titin, troponin I, alpha actin, myosin heavy chain, and myomesin in these converted myoblasts are indistinguishable from in vivo and in vitro normal myoblasts.
 
2391361:::  The actin binding domain is near the amino terminus of the subunit where the amino acid sequence is similar to other actin filament binding proteins, including alpha actinin, beta spectrin, dystrophin, and Dictyostelium abp 120.
 
2391360:::  This repeat is homologous with the actin binding domain of alpha actinin and the amino terminal domains of dystrophin, actin gelation protein, and beta spectrin.
 
2245451:::  These fibers were concurrently stained by immunofluorescence using antibodies to myosin or alpha actinin.
 
1700943::: <ArticleTitle>Discrimination between the lens fiber cell 115 kd cytoskeletal protein and alpha actinin.
 
1700943:::  This protein has been purported to be, or be related to alpha actinin, a highly conserved family of actin binding cytoskeletal proteins common to many tissues across a wide phylogenetic range.
 
1700943:::  In this report we assess the relationship between the 115 kd lens fiber cell protein and alpha actinin.
 
1700943:::  Assessment of relative molecular weight, immunologic cross reactivity, and partial sequence analysis suggest that the 115 kD lens fiber cell cytoskeletal protein and alpha actinin are either unrelated, or, at best, that the lens protein represents an unusually divergent isoform of the alpha actin family of proteins.
 
1700943:::  Immunochemical analysis of homogenates of bovine heart and red blood cells indicate that these tissues express a protein which is weakly cross reactive with the lens 115 kD protein, but that this cross reactive protein is not alpha actinin.
 
2376577:::  A hexapeptide with sequence LKHAET, which occurs at the beginning of each of the repeated segments of actobindin, is very similar to sequences found in tropomyosin, muscle myosin heavy chain, paramyosin, and Dictyostelium alpha actinin.
 
2117270:::  These actin structures colocalize with the actin bundling protein alpha actinin as well as with tropomyosin.
 
2117270:::  Microinjection of fluorescently labeled alpha actinin in living cells demonstrates that the formation of these F actin projections is associated with bacterial movement, actin filaments rapidly assembling behind the bacteria as they migrate through the cytoplasm.
 
2116421::: <ArticleTitle>An interaction between alpha actinin and the beta 1 integrin subunit in vitro.
 
2116421::: A number of cytoskeletal associated proteins that are concentrated in focal contacts, namely alpha actinin, vinculin, talin, and integrin, have been shown to interact in vitro such that they suggest a potential link between actin filaments and the membrane.
 
2116421:::  Here we report our finding of an interaction between the cytoplasmic domain of beta 1 integrin and the actin binding protein alpha actinin.
 
2116421:::  One protein at approximately 100 kD was identified by immunoblot analysis as alpha actinin.
 
2116421:::  Solid phase binding assays indicated that alpha actinin bound specifically and directly to the beta 1 peptide with relatively high affinity.
 
2116421:::  Using purified heterodimeric chicken smooth muscle integrin a beta 1 integrin or the platelet integrin glycoprotein IIb IIIa complex a beta 3 integrin , binding of alpha actinin was also observed in similar solid phase assays, albeit with a lower affinity than was seen using the beta 1 peptide.
 
2116421:::  alpha Actinin also bound specifically to phospholipid vesicles into which glycoprotein IIb IIIa had been incorporated.
 
2116421:::  These results lead us to suggest that this integrin alpha actinin linkage may contribute to the attachment of actin filaments to the membrane in certain locations.
 
2365703:::  The sequence presented represents the region of greatest homology among the spectrin supergene family spectrin, dystrophin, alpha actinin .
 
2195026:::  Sequences in this region exhibit striking sequence homology, at both nucleotide and amino acid levels, to the N terminal actin binding domains of alpha actinin and dystrophin.
 
2195026:::  Homology to alpha actinin extends beyond domain I into the N terminal portion of domain II.
 
2371283:::  When DBP was coinjected with fluorescently labeled alpha actinin, no fluorescent stress fibers or attachment plaques were visible 30 min after injection.
 
2349951::: <ArticleTitle>Cloning and chromosomal localization of the human cytoskeletal alpha actinin gene reveals linkage to the beta spectrin gene.
 
2349951::: We report the cloning and characterization of a full length cDNA encoding the human cytoskeletal isoform of alpha actinin alpha A , a ubiquitous actin binding protein that shares structural homology with spectrin and dystrophin.
 
2168775:::  Untreated human bone cells showed elongated morphology associated with high levels of actin, vimentin, alpha and beta tubulins and alpha actinin as determined by 2 dimensional gel electrophoresis and 35S methionine labelling of cytoskeletal proteins.
 
2168775:::  PTH 20 nM, 24 h decreased the de novo biosynthesis of vimentin and alpha actinin in human bone cells, an effect associated with a rise in intracellular cyclic AMP.
 
2168775:::  In addition, PTH induced cytoskeletal disassembly as shown by a 52 70% decrease in the Triton insoluble fractions of actin, alpha tubulins and alpha actinin.
 
2168775:::  5 OH 2D 10 nM, 24 h also induced a 40 64% decrease in the polymerized fractions of actin, alpha tubulins and alpha actinin.
 
