# Supplementary material for: Content-rich biological network constructed by mining PubMed abstracts
Source: BMC Bioinformatics. 2004 Oct 8;5:147. doi: 10.1186/1471-2105-5-147 (PMC528731; doi:10.1186/1471-2105-5-147)
Supplement: Additional File 5 — The original Chilibot query results of the term "long-term potentiation (LTP)" and 22 other terms, limiting the latest references analyzed to the years 1990, 1995, 2000, and 2004. [file 1471-2105-5-147-S5.bz2 › chilibotAdditionalFile5/ltp1990/synop_ZIF268]

2513479::: <ArticleTitle>Functional serum response elements upstream of the growth factor inducible gene zif268.
 
2513479::: The zif268 gene, which encodes a protein with three typical zinc finger sequences, is induced in mouse 3T3 cells by serum, phorbol 12 myristate 13 acetate platelet derived growth factor, and fibroblast growth factor.
 
2513479:::  The 5 flanking region of zif268 contains sequences that resemble known regulatory elements, including four CC A or T 6GG sequences similar to the core serum response elements SREs found upstream of c fos and actin genes.
 
2513479:::  To determine whether the zif268 SRE like elements mediate induction, CAT chloramphenicol acetyltransferase plasmids with different lengths of zif268 upstream sequences were tested for inducibility in 3T3 cells by serum, platelet derived growth factor, or phorbol 12 myristate 13 acetate.
 
2513479:::  In addition, double stranded oligonucleotides corresponding to each of the four zif268 putative SREs were tested individually for responsiveness when placed upstream of a thymidine kinase gene promoter.
 
2513479:::  Each of the zif268 SREs also competed with the c fos SRE for binding by serum response factor present in HeLa cell nuclear extract.
 
2513479:::  We conclude that the zif268 SRE like sequences are functional and probably account for the coordinate induction of zif268 and c fos.
 
